# Supplementary material for: How psychological resilience shapes adolescents’ sports participation: the mediating effect of exercise motivation
Source: Front Psychol. 2025 Apr 9;16:1546754. doi: 10.3389/fpsyg.2025.1546754 (PMC12014653; doi:10.3389/fpsyg.2025.1546754)
Supplement: Supplementary file 2 [file Table_1.xlsx]

## Sheet: Sheet1
ID	性别	年级	学校类型	X21	X22	X23	X24	X25	X26	X27	X28	X29	X210	X2心理弹性	M11_1	M11_2	M11_3	M11_4	M11_5	M11_6	M11_7	M11_8	M11_9	M11_10	M11_11	M11_12	M11	M12_1	M12_2	M12_3	M12_4	M12_5	M12_6	M12_7	M12_8	M12_9	M12_10	M12_11	M12_12	M12	M13_1	M13_2	M13_3	M13_4	M13	M1	强度	时间	频率
1	0	1	0	2	1	2	2	3	2	3	2	2	3	2.2	1	2	2	1	3	1	3	3	4	3	3	4	2.5	2	2	2	1	4	1	2	1	3	5	2	2	2.25	3	1	3	4	2.75	2.42857	1	1	1
2	0	0	0	2	1	3	2	2	2	3	2	2	2	2.1	5	6	7	5	5	5	3	7	5	5	5	6	5.33333	5	4	3	4	5	7	6	5	4	4	5	5	4.75	4	3	4	4	3.75	4.85714	4	4	4
3	1	1	1	2	2	2	2	2	2	2	1	3	3	2.1	5	2	6	4	4	3	3	4	6	5	5	4	4.25	5	4	7	4	6	5	4	4	7	4	4	3	4.75	4	5	6	5	5	4.57143	3	3	1
4	1	0	1	2	3	2	2	3	2	3	3	2	2	2.4	5	5	6	4	5	5	7	7	6	5	7	7	5.75	5	5	7	5	7	5	7	5	6	6	6	4	5.66667	6	6	7	7	6.5	5.82143	1	5	3
5	0	1	1	3	4	4	2	3	3	4	3	2	4	3.2	2	3	5	3	4	1	5	5	4	4	6	5	3.91667	5	5	4	4	4	6	1	1	1	5	4	4	3.66667	4	3	3	2	3	3.67857	3	3	2
6	0	1	1	2	2	2	4	2	3	2	3	3	2	2.5	7	6	7	7	5	6	7	7	7	5	6	6	6.33333	7	7	7	6	7	7	7	7	7	5	5	5	6.41667	4	4	6	6	5	6.17857	5	3	4
7	0	0	1	4	3	4	4	3	4	2	4	3	4	3.5	1	2	4	4	4	4	1	3	5	3	5	3	3.25	4	5	4	1	3	1	2	4	3	3	1	1	2.66667	2	3	4	1	2.5	2.89286	4	4	4
8	0	1	1	2	3	2	2	3	2	4	3	2	4	2.7	7	7	7	7	7	7	7	7	7	7	7	7	7	3	6	5	3	4	4	3	1	3	4	4	2	3.5	4	4	3	5	4	5.07143	2	3	4
9	0	1	0	1	1	2	1	1	2	1	2	1	1	1.3	3	3	2	1	1	4	1	5	3	5	4	4	3	4	5	4	4	2	4	4	1	5	5	1	2	3.41667	2	3	5	3	3.25	3.21429	1	1	3
10	0	1	1	4	4	3	4	3	2	4	3	3	2	3.2	1	1	1	1	1	2	1	1	3	1	2	3	1.5	4	5	4	5	2	6	2	4	4	4	5	2	3.91667	6	6	6	6	6	3.17857	3	1	2
11	1	0	0	1	2	1	1	1	1	1	1	2	1	1.2	2	2	1	3	1	3	2	5	2	4	2	4	2.58333	3	1	2	1	2	4	2	2	4	4	1	2	2.33333	4	1	1	5	2.75	2.5	1	1	2
12	0	1	1	3	3	2	2	4	2	4	2	3	4	2.9	4	3	5	4	1	7	2	4	2	4	2	4	3.5	2	1	3	4	2	1	1	1	4	2	1	3	2.08333	4	4	4	2	3.5	2.89286	1	1	1
13	0	0	1	3	1	2	2	2	2	1	2	1	2	1.8	7	6	7	5	6	7	7	7	7	7	7	7	6.66667	5	3	5	5	4	5	6	4	4	4	4	4	4.41667	5	4	3	7	4.75	5.42857	1	3	3
14	0	1	0	2	2	2	1	2	1	3	2	2	1	1.8	1	2	1	1	1	2	1	1	4	2	2	1	1.58333	2	3	1	2	7	6	4	4	2	5	3	3	3.5	4	4	4	5	4.25	2.78571	3	3	1
15	0	1	1	3	2	3	3	3	4	3	3	3	2	2.9	7	7	6	7	6	7	6	7	7	5	7	7	6.58333	5	4	5	5	3	2	6	4	6	4	4	3	4.25	5	6	6	7	6	5.5	1	3	3
16	0	1	1	2	2	3	2	2	2	4	2	2	2	2.3	7	6	7	5	7	7	6	7	7	7	7	7	6.66667	6	5	6	1	6	6	4	4	5	5	5	4	4.75	4	7	5	6	5.5	5.67857	3	3	3
17	1	1	0	1	1	1	1	1	1	1	1	2	1	1.1	1	1	1	1	1	4	2	1	2	1	1	2	1.5	3	4	5	3	2	2	3	2	3	4	2	1	2.83333	5	5	5	4	4.75	2.53571	4	3	2
18	0	0	1	2	1	2	1	1	1	1	2	2	2	1.5	7	5	7	5	5	5	7	7	7	7	4	7	6.08333	5	7	4	6	6	7	6	4	6	4	4	3	5.16667	4	4	5	4	4.25	5.42857	3	3	3
19	0	0	1	2	1	2	2	2	2	2	2	1	2	1.8	4	5	4	4	3	1	4	7	5	4	3	6	4.16667	5	5	3	2	5	3	1	5	5	1	1	4	3.33333	6	5	3	5	4.75	3.89286	3	5	4
20	1	0	0	1	2	1	2	1	1	1	1	1	1	1.2	2	1	1	2	1	1	1	2	3	3	1	3	1.75	3	3	1	3	4	4	1	2	1	2	1	1	2.16667	2	4	4	1	2.75	2.07143	1	1	2
21	0	1	1	4	4	4	3	4	4	4	3	4	3	3.7	3	2	1	3	1	1	2	4	4	3	4	3	2.58333	4	4	7	5	5	3	6	4	5	5	5	4	4.75	4	2	4	2	3	3.57143	4	4	4
22	0	1	1	3	2	2	2	4	2	3	4	3	2	2.7	6	3	5	5	4	3	5	5	6	5	5	6	4.83333	7	7	6	5	7	7	7	6	7	7	4	7	6.41667	2	1	3	3	2.25	5.14286	4	4	4
23	0	1	1	2	2	2	2	1	2	2	2	1	2	1.8	5	6	6	7	4	5	5	7	6	5	6	6	5.66667	7	6	6	6	7	6	7	5	5	5	6	6	6	5	5	5	7	5.5	5.78571	3	2	1
24	0	0	0	1	2	2	1	2	1	1	2	1	2	1.5	2	1	4	1	1	2	1	3	4	1	3	3	2.16667	3	1	3	4	4	2	4	3	3	3	1	3	2.83333	3	3	4	4	3.5	2.64286	2	2	1
25	0	1	1	2	2	3	2	2	2	1	2	1	2	1.9	6	5	3	2	4	5	4	6	6	6	5	5	4.75	7	7	3	5	5	7	7	5	5	6	6	6	5.75	4	4	4	5	4.25	5.10714	1	3	2
26	0	1	1	2	2	2	1	2	2	2	2	2	2	1.9	4	4	2	5	1	4	4	5	5	5	5	6	4.16667	7	6	6	7	6	7	6	6	5	6	5	5	6	4	6	7	7	6	5.21429	1	2	1
27	0	1	1	3	3	3	3	4	3	4	3	4	3	3.3	6	6	7	3	6	5	7	6	6	5	7	5	5.75	7	7	7	7	7	7	5	6	7	6	7	7	6.66667	6	5	7	5	5.75	6.14286	4	3	2
28	0	0	0	1	1	1	1	2	2	1	1	1	1	1.2	6	3	4	5	1	4	4	5	5	4	4	3	4	6	5	4	3	5	5	3	1	2	3	4	1	3.5	3	4	1	4	3	3.64286	2	1	1
29	0	0	1	1	2	2	1	1	1	2	1	2	2	1.5	3	2	2	1	4	3	2	5	6	4	4	7	3.58333	2	4	2	3	3	3	2	1	2	5	2	2	2.58333	3	4	2	5	3.5	3.14286	4	3	4
30	0	0	1	2	1	1	2	1	2	4	1	1	2	1.7	3	3	5	3	5	1	1	5	4	5	4	3	3.5	4	4	3	1	4	6	2	2	4	4	2	4	3.33333	4	4	4	4	4	3.5	3	1	3
31	0	0	1	2	2	3	2	3	3	4	3	2	3	2.7	4	4	3	1	1	1	3	5	4	4	1	7	3.16667	3	4	1	2	5	1	4	1	1	4	2	2	2.5	2	4	4	1	2.75	2.82143	4	3	3
32	0	0	1	2	2	2	2	1	2	2	1	2	1	1.7	2	3	1	1	3	1	2	3	4	3	4	3	2.5	3	4	3	3	5	4	2	4	4	2	4	4	3.5	5	4	2	2	3.25	3.03571	4	4	3
33	0	1	1	3	4	4	4	4	4	4	4	4	3	3.8	7	7	7	7	7	7	4	7	6	7	6	7	6.58333	4	7	2	3	5	5	5	4	3	5	1	3	3.91667	7	6	7	5	6.25	5.39286	3	3	4
34	0	0	0	1	2	2	1	2	2	3	2	1	2	1.8	1	1	2	1	1	2	2	5	2	4	2	4	2.25	5	4	2	1	3	5	4	3	4	3	1	1	3	2	3	3	3	2.75	2.64286	2	1	1
35	0	0	1	2	2	2	2	2	1	3	2	1	2	1.9	5	3	5	1	2	2	4	6	6	5	5	5	4.08333	4	6	2	2	1	3	5	7	4	2	1	5	3.5	3	3	3	1	2.5	3.60714	2	3	2
36	0	1	1	3	2	4	3	4	3	4	4	2	3	3.2	7	4	6	5	5	5	7	5	5	5	4	7	5.41667	6	4	1	5	4	5	3	4	5	3	4	3	3.91667	4	4	4	3	3.75	4.53571	3	3	4
37	1	1	0	2	1	1	1	2	2	2	1	2	3	1.7	3	1	1	1	4	2	1	3	2	3	3	3	2.25	3	3	1	1	1	3	1	1	3	4	1	4	2.16667	4	3	4	3	3.5	2.39286	4	1	3
38	0	1	1	4	4	4	3	4	4	4	4	4	4	3.9	5	4	3	4	4	5	4	5	5	4	4	4	4.25	6	6	6	5	7	5	5	6	7	4	7	4	5.66667	7	5	4	5	5.25	5	3	4	2
39	0	0	1	4	4	4	4	4	3	3	4	4	3	3.7	5	6	6	3	4	6	7	6	6	5	6	3	5.25	4	6	3	3	3	1	4	1	3	1	2	4	2.91667	5	6	5	5	5.25	4.25	2	3	3
40	0	0	1	3	3	4	4	4	3	4	4	3	4	3.6	6	6	7	6	4	7	7	7	7	7	7	7	6.5	7	6	7	7	6	7	6	5	5	6	5	4	5.91667	4	3	4	4	3.75	5.85714	3	3	3
41	0	0	1	2	2	3	2	1	1	3	2	1	2	1.9	3	4	5	4	4	2	4	5	5	6	4	5	4.25	3	6	2	3	6	5	4	3	1	1	3	4	3.41667	4	5	4	4	4.25	3.89286	2	2	1
42	0	0	1	2	4	2	2	3	4	2	2	2	3	2.6	4	5	5	7	4	5	6	6	7	5	7	6	5.58333	4	4	4	3	5	4	4	3	5	2	1	4	3.58333	4	4	2	4	3.5	4.42857	3	2	1
43	0	1	1	4	4	4	4	4	4	4	4	4	4	4	6	4	5	7	6	6	4	7	7	5	6	6	5.75	7	7	7	7	6	7	7	5	7	7	6	7	6.66667	6	7	7	5	6.25	6.21429	5	5	4
44	0	0	0	1	1	1	1	2	1	2	2	1	2	1.4	1	1	1	1	1	1	1	1	3	2	4	1	1.5	3	4	3	2	3	2	1	4	1	2	4	3	2.66667	4	4	4	4	4	2.35714	2	3	1
45	0	0	1	4	4	3	3	4	4	4	4	4	3	3.7	7	7	7	5	4	4	7	7	6	7	7	7	6.25	7	7	6	3	7	6	3	4	5	4	5	5	5.16667	7	7	7	7	7	5.89286	3	3	4
46	0	1	1	2	3	2	2	1	2	2	3	1	3	2.1	5	4	5	5	5	5	3	7	6	7	4	5	5.08333	7	7	6	7	6	5	7	7	5	6	5	7	6.25	6	7	7	7	6.75	5.82143	3	3	2
47	0	1	1	4	4	2	3	4	4	4	4	4	3	3.6	6	6	7	5	5	5	6	7	7	7	7	7	6.25	7	7	5	7	5	6	7	4	6	5	4	4	5.58333	7	7	7	7	7	6.07143	5	4	4
48	0	0	1	2	2	2	2	2	3	3	2	2	3	2.3	6	4	7	4	5	6	6	6	7	6	7	7	5.91667	4	6	7	7	6	6	6	5	7	6	5	7	6	5	6	7	7	6.25	6	4	4	4
49	0	1	1	3	2	4	3	2	3	3	2	3	3	2.8	3	3	3	1	5	5	4	6	6	5	5	2	4	5	6	7	5	7	4	6	2	5	6	5	5	5.25	4	3	3	4	3.5	4.46429	1	3	2
50	0	0	1	2	2	1	3	2	2	2	2	2	3	2.1	4	5	4	1	6	5	4	7	4	4	5	5	4.5	5	6	6	5	6	6	5	4	5	4	4	6	5.16667	4	4	4	6	4.5	4.78571	3	3	4
51	0	0	1	2	1	2	2	1	3	1	2	2	2	1.8	5	4	7	5	5	5	5	6	5	5	7	7	5.5	7	3	5	3	4	3	2	2	4	2	2	4	3.41667	4	5	6	4	4.75	4.5	4	5	3
52	0	0	1	2	2	2	2	3	3	3	2	4	4	2.7	7	7	7	7	6	5	4	6	7	6	7	6	6.25	4	6	5	4	4	3	4	2	5	4	2	3	3.83333	7	6	5	7	6.25	5.21429	3	3	3
53	0	1	1	4	4	4	2	3	4	4	4	2	4	3.5	5	4	3	3	4	5	5	5	5	4	4	7	4.5	5	7	5	4	7	5	5	5	5	5	6	5	5.33333	5	5	5	6	5.25	4.96429	4	4	4
54	0	1	1	3	3	3	4	4	4	2	4	3	4	3.4	4	5	3	3	4	4	7	5	4	5	4	4	4.33333	2	4	2	3	2	3	2	1	1	5	4	2	2.58333	4	3	5	4	4	3.53571	1	3	2
55	0	1	1	2	2	1	1	1	2	3	2	2	2	1.8	3	4	3	2	1	4	2	1	5	2	4	5	3	3	6	5	3	3	4	2	1	5	2	4	3	3.41667	3	4	2	4	3.25	3.21429	1	3	2
56	0	1	1	2	3	2	2	2	3	3	3	3	2	2.5	1	1	1	4	3	2	1	1	4	3	3	2	2.16667	3	2	3	2	4	1	3	1	3	1	2	1	2.16667	4	5	7	7	5.75	2.67857	4	3	3
57	0	1	1	4	4	4	4	4	4	4	4	4	4	4	6	5	6	4	5	5	6	7	4	6	4	4	5.16667	7	7	6	7	7	7	5	5	5	7	7	6	6.33333	6	7	6	6	6.25	5.82143	5	4	4
58	0	1	1	2	1	1	2	3	2	2	2	4	3	2.2	6	6	7	7	5	7	6	7	6	7	7	5	6.33333	7	7	7	7	6	7	6	7	6	5	5	6	6.33333	7	6	6	5	6	6.28571	3	3	2
59	0	1	1	2	3	2	2	1	2	2	2	2	2	2	7	6	7	7	5	7	6	7	7	6	7	7	6.58333	6	7	7	5	5	7	5	6	5	4	6	7	5.83333	5	5	5	7	5.5	6.10714	3	3	2
60	0	0	1	2	3	1	2	2	1	2	2	2	2	1.9	3	1	2	3	4	1	1	2	4	1	4	4	2.5	3	4	1	4	1	3	2	4	1	2	1	1	2.25	4	3	5	5	4.25	2.64286	2	4	2
61	0	0	1	2	3	3	2	3	3	2	2	2	2	2.4	1	3	3	2	3	3	2	5	4	5	5	4	3.33333	7	6	7	4	6	7	7	6	4	4	5	7	5.83333	3	4	5	3	3.75	4.46429	3	4	4
62	0	0	1	2	3	2	2	2	3	2	2	1	2	2.1	5	3	5	3	7	4	4	6	6	6	5	4	4.83333	4	7	5	4	3	5	4	4	1	5	3	5	4.16667	4	7	4	5	5	4.57143	3	3	2
63	0	1	1	3	3	3	2	3	3	4	2	2	3	2.8	3	3	3	3	4	4	4	5	4	5	6	5	4.08333	7	7	7	3	5	7	5	4	7	7	5	7	5.91667	7	7	7	7	7	5.28571	3	3	4
64	0	1	1	2	2	2	2	2	1	2	2	1	2	1.8	5	7	6	5	5	7	7	7	7	7	7	7	6.41667	3	7	4	3	3	4	4	3	3	1	4	2	3.41667	6	4	3	4	4.25	4.82143	2	4	3
65	0	0	1	3	4	2	4	2	4	3	4	3	3	3.2	6	6	7	4	5	4	7	7	7	7	5	7	6	7	5	7	4	7	7	7	7	6	5	5	7	6.16667	7	7	7	7	7	6.21429	5	4	4
66	0	0	1	4	4	4	2	4	4	3	4	4	3	3.6	4	4	7	5	4	4	3	5	4	6	7	7	5	7	6	7	4	6	7	7	7	5	6	6	7	6.25	6	3	5	5	4.75	5.5	5	4	4
67	0	0	0	1	2	2	2	1	2	2	2	1	1	1.6	6	7	7	5	3	4	4	7	4	4	6	7	5.33333	1	4	2	1	4	3	3	4	1	1	1	2	2.25	4	5	5	6	5	3.96429	1	1	1
68	1	0	0	2	1	2	1	1	1	1	1	1	1	1.2	2	1	2	1	1	4	2	3	2	4	4	2	2.33333	4	1	3	2	1	1	1	4	1	3	3	2	2.16667	2	1	1	1	1.25	2.10714	3	1	1
69	0	1	1	4	4	4	4	2	3	4	4	2	2	3.3	2	1	2	1	1	2	3	1	1	1	2	2	1.58333	2	4	5	3	5	4	2	2	4	5	1	1	3.16667	3	4	4	4	3.75	2.57143	1	1	1
70	0	1	1	2	2	2	2	1	1	1	2	1	2	1.6	4	2	1	1	3	3	2	3	2	3	3	3	2.5	3	1	2	4	2	1	7	1	2	1	1	1	2.16667	5	5	5	6	5.25	2.75	3	2	3
71	0	0	1	3	3	2	2	4	3	3	3	2	4	2.9	7	5	7	4	6	5	5	7	5	7	7	6	5.91667	7	5	5	5	5	6	5	2	4	5	5	3	4.75	4	5	5	4	4.5	5.21429	5	4	3
72	0	1	1	2	3	2	2	2	2	2	3	2	2	2.2	4	4	2	3	2	5	1	3	3	4	5	4	3.33333	5	4	6	4	3	2	6	6	5	4	4	7	4.66667	1	2	1	2	1.5	3.64286	1	3	1
73	0	0	1	3	2	3	2	2	3	3	4	2	3	2.7	5	3	1	3	3	5	1	4	5	2	5	4	3.41667	4	4	4	1	1	5	2	4	3	4	4	1	3.08333	4	3	3	3	3.25	3.25	3	4	4
74	0	0	1	4	3	3	3	4	3	4	4	3	3	3.4	5	5	6	7	4	4	5	7	5	7	6	6	5.58333	5	7	6	5	5	7	6	5	2	6	5	7	5.5	3	3	3	4	3.25	5.21429	1	3	2
75	0	1	1	2	2	3	2	2	2	2	3	3	2	2.3	5	5	5	2	4	7	1	6	6	5	6	6	4.83333	5	5	6	5	4	7	7	5	4	2	5	5	5	5	7	7	7	6.5	5.14286	3	2	1
76	0	0	1	2	3	2	3	2	3	3	3	3	4	2.8	4	3	3	2	4	4	5	5	5	4	2	1	3.5	6	7	5	5	5	7	5	7	6	5	4	4	5.5	4	5	4	4	4.25	4.46429	2	2	2
77	0	1	1	2	3	2	2	3	4	3	2	3	3	2.7	4	5	7	5	5	7	6	7	6	6	6	4	5.66667	7	7	7	4	5	7	7	7	6	7	7	6	6.41667	7	6	4	4	5.25	5.92857	5	4	4
78	0	0	1	2	1	3	2	2	2	3	2	2	2	2.1	4	3	5	3	4	4	3	6	1	4	2	2	3.41667	3	4	2	5	4	6	4	2	5	4	4	4	3.91667	2	2	3	4	2.75	3.53571	1	1	1
79	0	0	1	4	4	4	4	4	4	4	4	4	4	4	6	6	7	7	4	5	5	7	5	6	7	7	6	7	7	5	6	7	7	3	4	7	7	6	7	6.08333	7	7	7	6	6.75	6.14286	4	4	4
80	0	0	1	2	2	4	1	4	3	4	3	2	2	2.7	1	2	2	1	3	3	3	4	3	3	5	3	2.75	3	2	2	1	4	3	3	4	4	1	3	3	2.75	2	3	1	4	2.5	2.71429	1	1	2
81	0	0	0	1	1	2	1	1	2	2	1	2	2	1.5	1	1	1	1	3	3	1	2	3	2	3	3	2	2	3	3	2	1	1	2	1	4	3	4	2	2.33333	3	5	5	3	4	2.42857	1	3	1
82	0	1	1	3	4	4	2	3	3	4	4	3	4	3.4	7	7	7	7	7	7	5	7	7	6	7	7	6.75	5	2	6	5	5	6	4	2	4	4	5	5	4.41667	7	7	7	6	6.75	5.75	4	4	4
83	0	1	1	2	2	2	1	1	2	2	2	2	2	1.8	1	4	1	3	1	3	1	3	6	4	4	4	2.91667	3	5	5	3	3	4	3	2	4	3	4	4	3.58333	2	4	4	5	3.75	3.32143	1	1	2
84	0	1	1	3	3	2	2	4	3	2	3	3	1	2.6	7	7	7	5	5	7	6	7	7	7	7	7	6.58333	7	7	6	7	7	6	6	4	5	4	7	5	5.91667	4	6	7	7	6	6.21429	4	4	4
85	0	0	1	2	3	3	2	2	2	4	3	2	2	2.5	7	6	6	7	7	7	6	7	6	5	7	7	6.5	3	4	3	1	2	4	3	1	3	4	2	1	2.58333	5	5	5	6	5.25	4.64286	4	4	4
86	0	0	1	2	2	1	2	1	2	2	2	1	2	1.7	4	3	2	3	1	3	1	3	4	6	2	4	3	3	2	2	4	6	4	3	2	5	3	5	4	3.58333	4	4	4	1	3.25	3.28571	1	2	1
87	0	1	1	2	2	2	2	2	2	2	1	2	2	1.9	3	3	3	4	4	4	4	2	4	4	4	4	3.58333	7	6	7	7	7	7	7	6	5	7	7	5	6.5	3	4	3	5	3.75	4.85714	1	1	1
88	0	1	1	3	3	2	2	3	4	3	2	4	4	3	3	4	3	3	4	1	4	5	5	3	3	2	3.33333	2	3	2	2	5	3	2	2	3	2	1	2	2.41667	2	4	3	2	2.75	2.85714	2	3	3
89	0	1	1	2	3	3	2	4	3	3	4	2	2	2.8	6	6	7	7	7	7	4	7	5	6	6	7	6.25	5	6	7	5	7	7	5	5	7	5	6	3	5.66667	4	1	3	4	3	5.53571	4	4	1
90	0	1	1	1	2	1	1	1	2	2	1	1	2	1.4	6	3	4	3	5	4	2	3	4	4	5	3	3.83333	5	4	5	5	1	3	6	3	5	4	5	3	4.08333	4	4	2	5	3.75	3.92857	2	3	1
91	0	1	1	3	4	4	3	2	3	2	4	2	4	3.1	4	4	7	4	3	3	7	5	5	4	5	3	4.5	6	5	6	7	7	7	7	5	4	6	6	5	5.91667	4	4	4	5	4.25	5.07143	3	3	3
92	0	1	1	4	4	4	4	3	3	4	4	4	4	3.8	5	3	6	7	1	2	2	3	7	5	5	5	4.25	3	1	2	2	4	1	6	4	5	1	1	2	2.66667	6	7	5	4	5.5	3.75	3	3	2
93	0	0	1	2	1	1	2	2	2	1	2	2	2	1.7	7	6	7	7	5	7	7	7	7	7	7	7	6.75	5	5	6	5	5	6	4	4	4	5	4	3	4.66667	6	7	7	6	6.5	5.82143	4	2	4
94	0	0	1	2	1	1	2	2	2	2	2	1	1	1.6	3	1	4	1	1	4	1	3	3	4	5	2	2.66667	3	1	3	2	1	4	2	1	4	3	1	1	2.16667	3	4	1	3	2.75	2.46429	2	3	3
95	0	1	1	4	3	3	4	2	3	4	4	3	3	3.3	5	4	6	5	4	5	5	4	6	5	6	4	4.91667	3	7	7	2	4	5	6	3	5	4	4	3	4.41667	4	4	4	5	4.25	4.60714	3	2	2
96	0	0	1	1	2	2	2	3	2	3	2	2	2	2.1	6	4	6	1	6	4	4	6	5	6	6	6	5	5	6	7	7	5	7	7	7	7	5	7	7	6.41667	4	6	5	6	5.25	5.64286	4	4	3
97	0	1	1	2	3	3	4	3	4	4	3	2	2	3	7	5	6	5	6	7	5	7	6	7	7	5	6.08333	6	5	5	4	4	7	5	5	5	3	6	4	4.91667	7	6	7	7	6.75	5.67857	1	2	1
98	0	1	1	2	3	3	2	1	2	1	2	2	1	1.9	5	2	3	4	2	4	3	5	4	4	5	7	4	6	6	6	6	7	6	7	5	5	5	7	7	6.08333	2	5	4	6	4.25	4.92857	3	4	4
99	0	0	1	2	4	2	2	3	2	3	2	2	2	2.4	7	6	6	7	7	7	6	7	7	7	7	7	6.75	7	7	7	3	5	7	6	3	5	5	3	5	5.25	7	7	7	5	6.5	6.07143	4	4	4
100	0	1	1	3	2	4	2	2	2	3	2	2	2	2.4	1	4	3	4	1	3	3	1	4	4	3	2	2.75	1	2	1	2	2	2	3	1	1	4	4	3	2.16667	3	4	2	1	2.5	2.46429	3	3	2
101	0	0	1	2	3	3	2	4	2	2	2	2	2	2.4	2	4	3	3	1	2	1	5	4	4	3	6	3.16667	7	6	6	5	5	6	5	6	5	5	4	5	5.41667	7	6	7	6	6.5	4.60714	4	4	4
102	0	1	1	3	3	2	2	2	3	3	3	2	2	2.5	7	7	7	5	7	7	7	7	7	7	7	7	6.83333	6	5	6	4	4	6	7	7	5	5	3	4	5.16667	5	7	6	6	6	6	3	4	3
103	0	0	1	2	3	3	4	3	3	3	3	4	3	3.1	4	3	3	1	2	4	1	6	4	4	4	2	3.16667	5	1	6	2	5	3	5	2	5	5	4	2	3.75	3	4	4	3	3.5	3.46429	3	4	3
104	0	1	1	3	2	3	2	2	3	3	3	1	1	2.3	5	3	6	4	7	7	6	7	7	7	6	6	5.91667	6	6	7	7	7	7	7	5	7	7	7	6	6.58333	5	6	6	7	6	6.21429	4	3	4
105	0	1	1	3	4	3	4	4	3	3	4	3	4	3.5	5	5	7	4	5	6	4	7	6	6	5	7	5.58333	6	7	7	5	7	7	5	5	6	5	7	3	5.83333	6	7	6	7	6.5	5.82143	3	3	3
106	1	0	0	1	1	1	2	1	2	1	2	2	1	1.4	3	3	1	1	1	1	4	3	3	1	2	1	2	2	1	1	2	3	2	1	4	4	1	1	2	2	2	1	3	5	2.75	2.10714	3	1	3
107	0	0	1	2	1	1	2	1	2	2	2	1	1	1.5	6	5	5	7	3	5	4	6	5	5	5	7	5.25	6	5	6	5	6	5	7	4	5	7	7	3	5.5	5	5	5	4	4.75	5.28571	3	2	2
108	0	0	1	1	2	2	2	1	2	1	2	1	3	1.7	6	5	5	5	5	5	3	7	5	5	7	6	5.33333	5	5	6	1	4	2	2	4	3	4	4	5	3.75	7	7	7	7	7	4.89286	3	3	2
109	0	0	0	1	2	1	1	2	1	2	2	2	1	1.5	2	4	5	1	1	5	1	5	5	4	5	6	3.66667	4	4	5	5	4	5	4	4	4	3	5	3	4.16667	3	5	4	4	4	3.92857	3	1	2
110	0	0	1	1	2	1	1	1	2	3	1	1	3	1.6	2	3	1	1	1	3	1	4	4	3	2	4	2.41667	1	1	1	3	4	4	2	1	4	3	2	1	2.25	1	1	1	4	1.75	2.25	1	2	1
111	0	0	1	4	4	4	2	4	4	4	4	4	4	3.8	7	7	7	7	7	7	7	7	7	7	7	7	7	6	7	6	4	6	7	7	5	7	6	7	5	6.08333	7	7	7	7	7	6.60714	3	4	3
112	0	0	1	2	1	3	1	2	1	3	2	2	2	1.9	5	5	6	5	5	7	5	6	6	4	5	6	5.41667	6	6	5	5	7	7	5	4	5	5	5	5	5.41667	5	5	4	5	4.75	5.32143	4	5	3
113	0	1	1	2	1	1	2	2	2	2	2	1	1	1.6	3	4	5	3	1	4	2	5	5	5	6	6	4.08333	5	5	7	5	4	4	6	5	1	4	4	5	4.58333	3	3	5	3	3.5	4.21429	2	3	4
114	0	1	1	2	2	2	2	2	2	2	3	3	1	2.1	1	3	4	2	4	4	1	4	4	5	5	3	3.33333	7	7	7	3	5	7	4	6	6	5	6	6	5.75	6	6	5	7	6	4.75	4	3	2
115	0	1	1	2	4	4	1	2	4	3	3	2	2	2.7	6	4	4	5	5	3	2	3	6	4	7	5	4.5	6	6	7	4	7	5	6	6	6	2	7	7	5.75	1	2	3	3	2.25	4.71429	1	1	2
116	0	0	1	3	3	3	3	3	4	4	4	3	2	3.2	3	3	1	1	1	4	1	4	5	2	1	3	2.41667	2	5	5	2	4	6	3	3	4	2	1	4	3.41667	3	3	4	3	3.25	2.96429	2	3	1
117	1	0	0	1	1	2	1	2	1	1	1	1	1	1.2	3	3	2	3	1	3	3	4	4	1	1	4	2.66667	4	4	1	3	3	3	1	1	4	4	1	4	2.75	3	3	2	3	2.75	2.71429	1	1	2
118	0	1	1	4	2	2	4	4	4	3	3	3	4	3.3	3	2	3	2	2	3	1	4	2	4	4	4	2.83333	1	3	5	3	3	3	4	1	5	3	4	2	3.08333	3	4	2	3	3	2.96429	3	1	3
119	0	0	1	2	4	2	3	4	2	3	2	3	3	2.8	6	6	5	5	4	7	5	6	6	6	5	7	5.66667	6	3	4	5	3	5	6	6	4	4	6	4	4.66667	3	4	5	5	4.25	5.03571	3	3	4
120	0	0	0	1	2	2	1	1	2	1	2	2	1	1.5	4	4	4	3	4	5	4	4	4	4	5	5	4.16667	2	1	1	1	2	1	2	1	3	4	4	1	1.91667	3	2	3	3	2.75	3	3	3	2
121	1	0	1	2	4	2	2	2	2	1	2	2	2	2.1	2	3	3	1	1	1	2	3	5	4	3	1	2.41667	6	6	2	3	6	5	3	3	5	4	4	3	4.16667	4	4	2	4	3.5	3.32143	3	1	1
122	0	1	0	1	2	1	1	1	2	1	1	1	1	1.2	1	1	1	4	2	1	1	2	2	1	2	3	1.75	5	4	1	5	4	5	6	5	4	4	6	3	4.33333	4	4	4	1	3.25	3.07143	2	1	1
123	0	0	1	3	2	1	4	1	3	2	2	2	2	2.2	4	3	4	3	4	5	1	5	5	5	6	6	4.25	6	6	7	7	5	4	6	5	6	5	7	5	5.75	6	6	6	5	5.75	5.10714	2	3	2
124	0	1	1	4	3	3	2	3	4	4	4	2	2	3.1	3	5	3	1	1	1	4	5	4	2	4	3	3	2	3	1	1	4	3	1	1	4	4	1	4	2.41667	3	4	4	2	3.25	2.78571	3	1	2
125	0	0	1	4	3	3	2	3	4	4	4	4	3	3.4	7	5	7	5	5	4	5	7	7	7	6	7	6	7	6	6	7	7	7	7	6	7	7	7	4	6.5	5	7	6	5	5.75	6.17857	5	4	4
126	0	1	1	3	2	4	2	4	3	3	3	4	3	3.1	7	7	7	5	7	7	7	7	6	7	7	7	6.75	7	7	5	7	5	6	6	6	4	7	7	5	6	4	7	6	5	5.5	6.25	3	3	3
127	0	1	1	3	4	4	3	4	3	4	4	3	3	3.5	2	3	4	3	4	1	5	4	5	4	2	4	3.41667	5	5	1	6	4	5	2	5	3	2	1	1	3.33333	4	5	4	7	5	3.60714	1	2	2
128	0	1	1	3	3	3	3	4	3	4	4	3	3	3.3	4	4	2	2	6	2	4	4	5	5	4	7	4.08333	5	5	3	5	4	5	5	3	1	6	3	5	4.16667	4	4	3	3	3.5	4.03571	3	1	1
129	0	0	0	2	2	1	2	1	1	1	2	1	2	1.5	5	3	3	1	4	1	1	2	5	1	4	5	2.91667	5	3	7	1	6	3	1	2	5	5	4	5	3.91667	4	5	5	4	4.5	3.57143	3	3	2
130	0	1	1	2	4	4	4	4	4	3	4	3	4	3.6	2	3	3	3	1	5	4	3	5	2	6	2	3.25	3	3	6	3	1	2	7	4	4	3	6	1	3.58333	4	4	3	4	3.75	3.46429	2	3	2
131	0	0	0	1	2	1	1	1	1	2	2	2	1	1.4	1	2	1	1	1	3	1	3	5	1	2	1	1.83333	4	5	3	3	2	4	5	1	2	3	1	1	2.83333	6	7	6	6	6.25	2.89286	3	1	3
132	0	0	1	2	1	3	1	2	3	2	2	1	2	1.9	3	3	2	3	1	5	4	3	5	5	4	4	3.5	3	3	1	1	1	4	2	1	3	4	4	2	2.41667	3	3	5	5	4	3.10714	4	4	1
133	0	0	1	3	4	4	3	2	4	3	4	3	3	3.3	3	3	2	1	2	4	3	4	6	4	2	5	3.25	7	7	5	7	7	7	5	6	5	7	7	7	6.41667	4	3	3	2	3	4.57143	5	3	4
134	0	0	1	2	2	2	2	2	2	1	1	2	2	1.8	1	1	1	1	1	1	2	3	2	4	3	3	1.91667	3	4	3	2	2	4	3	2	4	4	1	4	3	4	6	6	5	5.25	2.85714	1	3	4
135	0	1	1	3	4	4	2	4	3	4	4	4	3	3.5	7	5	6	7	7	7	4	7	7	7	6	7	6.41667	7	7	7	7	6	7	7	6	7	7	5	5	6.5	6	6	6	6	6	6.39286	4	4	4
136	0	0	1	4	4	4	2	4	4	4	4	3	3	3.6	7	6	7	6	6	6	5	7	7	7	6	7	6.41667	5	5	4	5	4	7	5	4	7	5	7	4	5.16667	5	7	6	5	5.75	5.78571	3	3	3
137	0	0	1	4	4	4	4	4	2	4	4	3	3	3.6	4	3	3	4	4	1	3	4	5	4	4	3	3.5	7	6	4	7	7	5	7	6	6	5	7	6	6.08333	5	4	4	4	4.25	4.71429	4	4	4
138	0	1	1	3	3	4	4	4	3	4	4	2	4	3.5	6	5	7	4	4	6	6	7	7	7	6	7	6	5	7	4	7	6	7	3	4	7	7	6	5	5.66667	5	5	5	6	5.25	5.75	3	3	1
139	0	1	1	3	2	4	2	3	4	3	2	2	3	2.8	5	6	4	5	4	4	4	6	6	6	7	4	5.08333	5	5	4	2	2	5	2	4	5	3	4	4	3.75	5	6	4	5	5	4.5	4	4	4
140	0	1	1	3	2	4	4	3	3	2	3	3	3	3	5	5	7	4	4	3	5	6	5	5	6	6	5.08333	4	7	6	7	7	7	5	4	6	4	4	5	5.5	6	5	3	7	5.25	5.28571	4	2	2
141	0	0	1	2	3	4	4	4	3	3	4	2	4	3.3	6	6	7	4	5	5	5	7	7	7	6	7	6	7	7	6	7	7	7	6	6	5	5	6	5	6.16667	6	4	5	5	5	5.92857	5	4	4
142	0	0	0	1	1	2	2	2	1	1	1	1	1	1.3	3	4	3	3	3	4	3	6	5	5	5	2	3.83333	4	4	4	4	5	5	7	1	5	4	3	4	4.16667	4	4	5	4	4.25	4.03571	1	3	1
143	0	0	1	4	4	3	4	4	4	4	4	4	4	3.9	6	6	7	6	6	7	5	7	6	6	7	7	6.33333	7	5	6	6	5	7	7	4	7	7	6	7	6.16667	7	7	7	7	7	6.35714	4	5	4
144	0	0	1	2	2	2	1	1	2	2	1	1	2	1.6	5	6	5	5	4	7	4	5	5	6	6	7	5.41667	5	5	5	4	5	5	7	3	3	5	5	5	4.75	3	3	3	3	3	4.78571	1	3	2
145	0	0	1	4	3	3	3	4	4	3	4	4	3	3.5	3	5	5	1	6	5	3	5	4	5	5	7	4.5	3	3	2	3	2	5	2	3	5	3	2	5	3.16667	4	4	4	6	4.5	3.92857	4	3	2
146	0	0	1	2	2	1	2	1	1	2	2	1	1	1.5	5	6	7	7	5	6	5	7	7	7	5	3	5.83333	2	3	1	1	1	2	5	1	5	3	2	1	2.25	5	5	4	2	4	4.03571	3	4	4
147	0	0	1	2	3	2	1	4	3	3	2	2	2	2.4	5	7	7	7	7	6	7	7	7	7	6	7	6.66667	6	6	6	6	7	7	7	4	6	3	7	3	5.66667	4	5	5	5	4.75	5.96429	2	5	2
148	0	1	1	2	2	4	2	3	3	3	4	4	3	3	5	5	2	4	4	1	2	6	2	4	5	5	3.75	5	7	5	5	6	6	6	4	7	2	5	4	5.16667	4	5	4	6	4.75	4.5	2	3	2
149	0	1	1	2	2	1	2	1	1	1	2	1	2	1.5	3	4	2	3	4	1	5	6	5	4	6	5	4	1	5	2	3	1	4	3	3	1	1	2	4	2.5	5	5	5	5	5	3.5	1	1	1
150	1	0	0	1	1	2	1	1	2	1	1	1	1	1.2	2	2	1	3	1	1	4	2	2	1	2	2	1.91667	3	2	1	3	3	3	2	1	4	1	2	3	2.33333	4	5	5	3	4.25	2.42857	1	1	1
151	0	0	1	1	1	1	1	2	2	1	2	2	2	1.5	1	1	2	1	3	1	1	3	2	4	2	3	2	5	6	5	3	5	4	6	5	4	2	4	4	4.41667	4	4	4	1	3.25	3.21429	1	2	1
152	0	0	1	2	3	1	1	2	3	3	2	2	2	2.1	4	3	3	4	4	1	1	5	4	4	2	3	3.16667	5	7	1	3	4	7	5	5	2	6	5	4	4.5	6	5	6	5	5.5	4.07143	5	4	4
153	0	0	1	4	4	4	2	3	3	4	4	4	3	3.5	5	6	6	4	4	5	6	7	7	6	5	6	5.58333	5	4	3	3	4	5	5	7	6	3	5	5	4.58333	6	6	4	6	5.5	5.14286	5	4	4
154	0	1	1	4	3	4	2	2	3	4	4	2	3	3.1	3	5	7	4	7	4	5	7	6	6	5	6	5.41667	5	5	1	2	3	5	3	1	2	3	4	2	3	5	6	4	6	5.25	4.35714	2	3	2
155	1	0	0	1	2	2	1	2	1	2	1	1	2	1.5	2	2	3	1	4	1	4	2	5	4	5	3	3	4	2	2	2	1	3	2	1	4	3	3	4	2.58333	5	6	6	5	5.5	3.17857	1	1	2
156	1	0	0	1	2	2	1	2	2	1	1	1	1	1.4	1	1	2	1	1	1	2	3	3	1	2	4	1.83333	1	1	4	3	4	1	1	1	4	1	1	3	2.08333	2	2	4	1	2.25	2	1	1	3
157	0	0	1	3	3	4	2	4	4	3	2	2	3	3	5	6	7	6	7	6	5	7	7	7	7	7	6.41667	7	6	7	7	7	7	7	5	7	4	6	5	6.25	5	7	5	5	5.5	6.21429	5	4	4
158	0	1	1	1	1	2	1	1	2	1	1	2	2	1.4	2	4	5	3	1	1	1	1	3	2	3	2	2.33333	2	4	5	1	4	3	3	3	1	4	4	6	3.33333	1	1	3	3	2	2.71429	4	4	2
159	0	0	1	2	3	2	1	1	3	2	2	2	2	2	4	6	4	5	7	7	5	6	4	7	6	7	5.66667	7	6	7	5	6	7	7	6	5	7	7	5	6.25	4	4	4	4	4	5.67857	4	4	4
160	0	0	1	4	4	2	4	2	4	3	3	3	3	3.2	7	6	7	6	6	7	7	7	7	6	6	7	6.58333	7	7	5	6	6	7	5	3	5	3	5	3	5.16667	5	7	5	7	6	5.89286	4	4	2
161	0	1	1	4	3	3	3	4	4	4	4	3	2	3.4	3	3	4	4	4	3	1	6	4	5	5	6	4	5	5	5	5	3	4	3	3	4	6	5	4	4.33333	5	6	5	7	5.75	4.39286	3	4	4
162	0	0	1	2	4	1	2	1	2	3	2	2	2	2.1	3	3	1	4	3	6	5	6	6	5	4	4	4.16667	3	3	3	1	2	2	2	5	4	4	2	3	2.83333	5	5	6	7	5.75	3.82143	4	4	3
163	0	1	1	2	2	3	2	3	4	3	3	2	2	2.6	7	6	7	7	7	7	5	7	7	7	7	7	6.75	7	5	7	5	7	4	7	5	7	5	6	5	5.83333	7	7	6	5	6.25	6.28571	4	4	4
164	0	1	0	1	1	1	1	2	2	1	2	1	1	1.3	2	4	2	4	2	5	1	2	4	1	3	3	2.75	5	5	5	3	4	5	1	3	4	2	3	2	3.5	4	2	1	1	2	2.96429	3	1	1
165	1	0	1	2	2	3	2	1	2	2	2	2	2	2	1	1	1	2	1	1	1	2	4	1	4	2	1.75	3	6	1	1	3	2	3	3	1	2	1	1	2.25	4	4	4	5	4.25	2.32143	2	1	2
166	0	1	1	3	2	2	2	2	2	2	2	1	2	2	4	3	3	3	3	4	2	4	5	5	3	6	3.75	7	7	6	7	7	6	5	6	7	6	6	6	6.33333	6	4	7	5	5.5	5.10714	3	3	2
167	0	0	1	4	4	4	3	2	4	4	3	4	4	3.6	6	4	3	4	4	5	2	6	7	7	6	6	5	6	7	6	5	5	6	5	4	5	6	5	4	5.33333	6	7	5	5	5.75	5.25	3	4	2
168	0	1	1	1	2	3	1	1	1	2	2	2	2	1.7	1	1	1	1	4	1	1	1	2	1	2	6	1.83333	4	3	3	2	3	5	4	4	4	1	4	2	3.25	4	1	3	2	2.5	2.53571	3	1	3
169	0	1	1	3	4	4	2	2	3	4	2	2	4	3	4	5	4	4	1	5	2	5	2	7	5	7	4.25	6	7	5	5	4	5	7	6	6	7	6	5	5.75	4	4	3	3	3.5	4.78571	1	3	1
170	0	1	1	2	2	2	2	1	1	2	2	2	2	1.8	3	4	4	2	5	4	1	5	3	5	5	5	3.83333	7	6	7	7	7	7	7	6	7	6	6	7	6.66667	6	4	6	4	5	5.21429	1	3	1
171	0	0	1	2	1	2	2	1	1	1	2	2	2	1.6	5	4	7	3	5	1	1	5	4	3	4	7	4.08333	4	3	1	5	4	5	3	4	1	4	4	4	3.5	4	3	3	3	3.25	3.71429	3	3	2
172	0	0	1	3	3	4	2	4	4	3	4	4	4	3.5	5	4	7	7	4	6	5	7	6	4	5	6	5.5	7	7	7	7	7	7	7	6	6	7	6	6	6.66667	5	6	5	6	5.5	6	3	4	4
173	0	1	1	2	2	4	3	3	4	3	4	2	4	3.1	7	5	6	6	6	6	7	7	7	7	6	5	6.25	3	5	2	1	4	2	1	1	4	4	3	1	2.58333	6	7	7	5	6.25	4.67857	3	2	4
174	0	0	0	1	1	1	1	1	2	2	2	3	2	1.6	1	1	1	2	2	2	1	2	4	4	1	4	2.08333	2	5	3	5	7	4	2	1	5	3	1	3	3.41667	3	4	1	3	2.75	2.75	4	1	3
175	0	1	1	2	1	2	1	1	1	1	1	2	1	1.3	6	7	7	7	6	5	7	7	7	7	7	5	6.5	5	6	7	5	7	5	4	4	3	4	5	5	5	7	7	6	7	6.75	5.89286	2	4	3
176	0	1	1	3	2	1	2	3	4	4	2	4	3	2.8	4	2	4	4	3	4	3	3	2	4	2	4	3.25	2	4	3	4	3	2	2	3	1	1	1	2	2.33333	4	5	4	4	4.25	3	4	4	4
177	0	1	0	1	1	1	2	1	2	2	2	2	2	1.6	2	1	5	1	1	5	1	4	3	1	4	1	2.41667	4	4	4	2	2	1	3	1	5	3	2	1	2.66667	6	7	7	6	6.5	3.10714	1	1	1
178	0	1	1	4	4	4	4	4	4	4	4	3	4	3.9	6	7	7	5	7	6	5	7	5	5	7	7	6.16667	6	7	6	6	7	6	7	5	7	5	6	2	5.83333	4	5	4	4	4.25	5.75	4	5	4
179	0	0	1	3	2	2	2	4	2	2	2	2	2	2.3	3	3	6	5	2	1	4	5	4	5	2	3	3.58333	4	3	1	4	5	3	1	2	3	1	4	5	3	4	5	3	4	4	3.39286	3	3	1
180	0	1	1	4	4	4	2	4	3	4	4	3	4	3.6	5	4	2	4	3	3	1	1	6	4	3	4	3.33333	3	7	4	3	6	1	2	2	5	2	4	3	3.5	4	3	4	4	3.75	3.46429	1	3	2
181	0	0	0	2	2	1	2	1	2	2	2	1	1	1.6	1	3	2	1	1	2	2	1	4	1	2	3	1.91667	2	4	1	3	4	1	3	1	1	2	1	3	2.16667	4	2	4	5	3.75	2.28571	3	1	3
182	0	0	1	3	4	3	2	2	3	3	2	2	2	2.6	2	5	3	1	1	4	3	5	2	3	5	5	3.25	2	3	6	3	3	3	1	1	1	2	1	1	2.25	3	4	2	4	3.25	2.82143	1	1	1
183	0	0	1	2	2	2	2	2	3	2	3	2	2	2.2	3	4	3	4	3	4	4	6	4	1	5	6	3.91667	6	6	5	6	4	5	7	5	7	5	6	5	5.58333	3	5	4	6	4.5	4.71429	4	4	3
184	0	0	1	2	3	2	2	2	3	3	2	2	3	2.4	6	4	6	5	5	1	4	7	6	7	4	6	5.08333	4	4	1	2	5	3	6	5	5	4	4	4	3.91667	5	6	7	7	6.25	4.75	3	3	3
185	0	0	1	2	1	1	2	2	2	2	2	2	2	1.8	6	4	3	3	4	4	4	6	4	5	6	7	4.66667	7	5	7	3	7	6	7	5	7	6	3	5	5.66667	6	7	7	6	6.5	5.35714	4	4	4
186	0	0	1	2	2	1	2	2	2	3	1	2	3	2	7	6	7	6	5	4	4	7	4	4	6	6	5.5	6	7	7	7	7	7	7	5	5	5	7	5	6.25	3	6	4	7	5	5.75	3	3	1
187	0	1	1	2	2	3	2	3	3	2	2	3	3	2.5	6	6	7	7	5	7	5	7	7	7	7	7	6.5	6	5	6	6	5	6	5	6	4	5	6	3	5.25	7	7	7	5	6.5	5.96429	4	4	4
188	0	1	1	4	4	3	2	4	3	4	3	3	3	3.3	5	6	7	7	4	6	6	6	7	7	7	5	6.08333	6	6	7	3	7	7	6	6	4	5	5	5	5.58333	5	6	5	7	5.75	5.82143	4	3	3
189	0	0	1	2	3	2	4	3	3	4	2	3	2	2.8	4	5	6	4	4	4	3	6	4	6	5	6	4.75	5	6	4	6	5	7	5	5	5	4	7	4	5.25	7	7	5	5	6	5.14286	5	4	4
190	0	1	0	1	1	1	2	1	2	2	2	3	1	1.6	2	2	1	1	1	3	2	1	1	1	2	1	1.5	2	7	2	1	4	2	4	3	1	4	2	3	2.91667	2	3	3	3	2.75	2.28571	2	1	3
191	1	0	0	1	1	2	2	2	2	2	2	1	1	1.6	3	2	1	3	1	2	2	3	3	3	4	2	2.41667	2	4	4	3	3	5	4	3	4	1	4	2	3.25	4	5	4	1	3.5	2.92857	2	1	2
192	0	1	1	4	4	4	4	4	4	3	4	3	4	3.8	7	5	6	4	5	4	5	6	5	7	7	7	5.66667	5	7	7	2	4	7	6	7	7	6	4	7	5.75	6	7	5	7	6.25	5.78571	4	3	3
193	0	0	1	3	4	2	3	4	2	3	2	2	4	2.9	4	4	2	4	4	1	5	5	5	4	4	3	3.75	4	2	6	5	4	3	4	1	1	5	4	1	3.33333	7	7	7	7	7	4.03571	3	2	2
194	0	0	1	3	1	2	2	3	2	2	3	2	3	2.3	3	6	6	5	4	7	5	7	7	7	7	6	5.83333	3	2	5	5	1	4	4	3	5	5	4	6	3.91667	2	3	1	3	2.25	4.5	3	3	1
195	0	1	1	2	1	1	2	3	3	2	1	2	3	2	4	5	4	5	4	5	4	6	6	4	6	7	5	6	4	6	2	4	6	5	4	5	4	2	4	4.33333	3	3	3	1	2.5	4.35714	2	1	4
196	0	0	1	3	2	2	2	4	1	2	1	2	2	2.1	5	4	5	4	4	1	5	7	5	7	4	4	4.58333	4	4	2	7	4	4	4	4	3	4	3	3	3.83333	4	3	2	3	3	4.03571	4	3	1
197	0	1	1	1	1	2	1	2	1	2	2	1	1	1.4	4	3	7	1	4	1	4	3	4	2	4	5	3.5	1	3	3	4	6	5	2	2	4	2	1	3	3	5	6	4	6	5.25	3.53571	2	1	1
198	0	1	1	2	2	2	1	1	2	2	1	1	2	1.6	6	4	3	3	1	5	2	5	5	4	4	5	3.91667	3	1	4	1	3	5	2	5	5	4	2	4	3.25	4	4	5	3	4	3.64286	2	1	2
199	0	1	0	1	2	1	1	1	2	2	1	2	2	1.5	1	1	2	1	1	1	3	5	2	1	3	3	2	5	5	6	5	5	6	7	5	4	5	4	4	5.08333	1	4	4	4	3.25	3.5	4	1	3
200	0	1	1	4	4	4	4	4	4	4	4	3	4	3.9	6	6	7	7	6	4	6	7	7	7	6	5	6.16667	7	7	6	7	7	7	7	6	7	7	5	7	6.66667	6	7	5	7	6.25	6.39286	3	4	4
201	0	0	1	2	2	1	1	3	1	3	3	2	2	2	7	4	7	7	6	4	7	7	6	7	6	7	6.25	4	6	5	4	7	5	5	4	3	3	4	5	4.58333	7	7	6	7	6.75	5.60714	4	4	2
202	0	1	1	4	4	4	2	4	4	4	3	2	4	3.5	3	4	7	6	5	6	7	6	6	7	7	7	5.91667	7	7	7	7	7	6	7	5	7	6	7	5	6.5	5	4	5	5	4.75	6	3	4	2
203	0	1	1	4	3	3	2	3	4	3	3	3	2	3	6	7	7	7	7	7	6	7	6	7	6	6	6.58333	7	7	7	7	6	7	7	5	6	7	7	7	6.66667	7	7	7	7	7	6.67857	4	5	4
204	0	0	1	4	4	4	2	4	4	4	3	3	4	3.6	5	5	3	7	5	4	2	5	6	5	6	2	4.58333	3	5	3	4	4	4	1	4	2	4	4	1	3.25	7	5	4	7	5.75	4.17857	4	4	3
205	1	0	1	1	1	2	2	2	2	1	2	2	2	1.7	1	1	2	4	1	1	2	3	2	4	3	2	2.16667	3	4	2	4	3	5	1	1	4	2	4	2	2.91667	4	5	4	6	4.75	2.85714	1	3	2
206	0	1	1	4	4	4	4	4	4	4	4	4	4	4	6	7	7	4	5	6	5	7	7	7	6	6	6.08333	7	6	6	6	7	7	7	5	7	7	7	7	6.58333	5	4	6	7	5.5	6.21429	3	5	4
207	0	0	1	3	2	3	2	2	3	3	2	2	3	2.5	3	5	4	4	3	3	4	5	4	5	4	4	4	3	5	2	2	3	5	1	1	6	2	6	2	3.16667	4	4	1	4	3.25	3.53571	3	3	3
208	1	0	0	1	1	1	1	2	1	1	1	1	2	1.2	1	2	1	1	1	1	1	3	4	1	3	1	1.66667	1	2	1	2	1	2	2	1	3	1	4	4	2	1	1	4	3	2.25	1.89286	1	1	2
209	0	1	1	2	3	2	2	2	2	2	2	2	3	2.2	5	4	6	7	6	2	5	7	4	6	6	6	5.33333	7	7	6	7	7	6	4	5	7	5	6	5	6	7	7	7	7	7	5.85714	3	3	2
210	0	1	1	3	1	1	2	1	3	2	2	2	2	1.9	6	4	5	1	6	1	5	6	5	4	5	4	4.33333	6	6	3	6	7	5	5	5	4	7	7	3	5.33333	6	6	4	6	5.5	4.92857	2	3	1
211	0	0	1	2	2	2	1	2	3	2	2	2	3	2.1	4	5	5	2	6	4	4	7	2	6	5	6	4.66667	6	6	6	5	5	6	7	5	4	6	4	6	5.5	4	4	4	5	4.25	4.96429	1	3	2
212	0	1	1	1	3	2	1	2	3	2	2	2	2	2	7	5	3	4	5	4	4	5	5	4	4	7	4.75	4	4	4	1	4	6	3	1	2	3	4	1	3.08333	7	7	7	7	7	4.35714	4	3	3
213	0	0	1	4	2	2	2	4	3	1	2	4	2	2.6	7	6	7	6	6	6	7	7	7	5	7	7	6.5	7	7	7	7	6	7	7	7	7	7	6	5	6.66667	5	5	6	4	5	6.35714	4	4	3
214	0	0	1	2	2	3	2	2	2	3	2	2	2	2.2	3	5	3	3	4	4	4	5	5	4	6	6	4.33333	7	5	7	4	5	6	5	7	5	7	7	4	5.75	5	4	4	4	4.25	4.92857	3	3	1
215	0	1	1	2	1	2	1	1	1	1	1	1	2	1.3	5	5	6	4	5	5	5	6	6	6	5	6	5.33333	5	4	5	4	4	6	2	3	5	5	1	4	4	5	6	5	7	5.75	4.82143	3	3	3
216	0	0	1	2	3	3	2	2	1	2	2	2	2	2.1	2	2	3	4	5	5	5	5	4	4	5	6	4.16667	2	1	2	3	3	3	1	3	3	3	1	1	2.16667	5	5	6	7	5.75	3.53571	3	3	3
217	0	1	1	2	2	1	2	2	2	2	2	2	2	1.9	3	4	4	2	4	6	4	5	6	5	4	5	4.33333	5	7	2	4	3	5	3	1	5	2	1	3	3.41667	5	5	4	6	5	4.03571	4	3	3
218	0	1	1	4	2	2	4	3	2	3	3	4	3	3	6	5	6	5	3	7	4	5	5	5	5	5	5.08333	5	4	6	5	5	3	4	5	5	4	4	4	4.5	4	5	6	6	5.25	4.85714	3	4	4
219	0	1	1	4	2	4	4	4	4	4	4	3	4	3.7	7	7	7	3	7	5	6	7	7	7	7	7	6.41667	7	6	7	7	6	6	4	4	5	5	6	6	5.75	7	7	7	6	6.75	6.17857	4	4	3
220	0	0	1	3	3	4	2	2	2	3	3	3	4	2.9	6	6	7	4	3	5	4	7	6	7	6	7	5.66667	6	7	6	4	6	7	4	4	3	4	4	5	5	1	4	2	3	2.5	4.92857	3	4	4
221	0	1	1	2	2	2	1	1	2	2	2	1	1	1.6	3	5	6	7	7	7	5	5	5	5	6	5	5.5	7	7	7	6	7	7	5	5	7	6	5	4	6.08333	6	5	6	6	5.75	5.78571	4	4	4
222	0	0	1	2	2	2	1	1	1	2	1	1	2	1.5	1	4	3	1	1	1	1	5	3	4	2	2	2.33333	2	5	2	4	5	4	3	2	3	1	3	5	3.25	5	2	3	3	3.25	2.85714	2	3	1
223	0	1	1	4	3	4	4	4	3	4	4	4	4	3.8	5	5	7	5	4	5	7	7	5	7	6	7	5.83333	3	4	1	1	4	2	5	5	1	2	4	3	2.91667	5	5	4	4	4.5	4.39286	3	3	4
224	0	0	1	2	3	3	2	3	2	3	2	4	4	2.8	5	5	7	5	2	4	6	6	5	6	6	7	5.33333	7	6	7	7	6	7	6	6	7	5	7	5	6.33333	6	7	6	6	6.25	5.89286	4	3	4
225	0	1	1	4	3	4	3	4	4	4	4	4	4	3.8	1	1	1	1	1	1	1	3	1	4	3	4	1.83333	5	6	6	2	5	5	4	3	5	6	4	5	4.66667	3	5	2	2	3	3.21429	2	2	2
226	0	1	1	4	4	4	3	4	4	4	4	4	4	3.9	7	6	7	6	5	7	6	7	6	7	7	7	6.5	7	6	7	7	7	7	7	7	7	7	6	7	6.83333	7	6	7	7	6.75	6.67857	5	4	4
227	0	1	1	4	4	4	3	4	4	4	4	3	4	3.8	6	5	7	7	6	7	6	4	6	5	6	7	6	7	7	6	7	7	7	7	7	7	6	7	4	6.58333	7	7	7	7	7	6.39286	4	4	4
228	0	1	1	1	2	2	2	2	1	1	2	1	2	1.6	2	1	1	2	3	3	4	4	5	4	5	3	3.08333	6	6	7	5	3	5	5	5	4	7	6	4	5.25	7	6	4	7	6	4.42857	1	3	3
229	0	1	1	3	4	4	3	4	3	4	4	2	2	3.3	6	6	7	6	7	7	7	6	7	7	7	7	6.66667	6	6	6	2	4	3	5	1	5	4	5	4	4.25	2	4	3	1	2.5	5.03571	5	4	4
230	0	1	1	2	2	2	1	2	2	2	2	2	1	1.8	5	2	2	2	1	5	2	3	4	3	2	2	2.75	3	3	3	1	2	1	3	3	1	1	2	3	2.16667	5	5	6	5	5.25	2.85714	1	3	2
231	0	0	1	1	2	2	1	2	2	1	1	1	2	1.5	7	5	6	6	5	7	7	5	7	7	7	7	6.33333	4	5	6	5	4	7	6	5	5	5	4	4	5	6	6	5	5	5.5	5.64286	4	4	3
232	0	0	1	1	3	2	2	4	3	2	2	4	3	2.6	4	5	7	5	4	7	5	7	6	7	5	7	5.75	3	4	3	3	3	4	4	2	1	1	5	4	3.08333	5	5	7	4	5.25	4.53571	4	3	4
233	0	0	1	4	4	4	4	4	4	4	4	3	4	3.9	7	7	7	7	7	7	6	6	6	7	7	7	6.75	6	7	7	6	5	6	6	7	5	7	7	7	6.33333	7	6	6	6	6.25	6.5	5	4	4
234	0	1	1	4	3	4	2	3	3	2	4	2	3	3	1	2	4	2	3	4	3	3	2	2	5	3	2.83333	5	4	6	2	7	5	5	4	4	4	4	2	4.33333	5	4	4	5	4.5	3.71429	2	1	2
235	0	1	1	1	1	1	1	2	1	1	1	2	1	1.2	5	3	3	5	4	6	4	6	3	6	6	5	4.66667	3	7	6	3	5	5	3	2	4	3	4	1	3.83333	6	5	4	5	5	4.35714	2	3	4
236	0	1	1	4	4	4	4	4	4	4	4	4	4	4	7	7	6	7	4	7	7	6	7	7	7	7	6.58333	6	7	7	7	7	7	7	7	5	6	7	6	6.58333	6	7	5	7	6.25	6.53571	4	4	4
237	0	0	1	2	1	2	2	1	2	2	2	1	1	1.6	3	3	6	3	1	1	3	3	4	5	5	5	3.5	3	1	5	5	4	3	3	3	3	1	1	1	2.75	5	4	3	7	4.75	3.35714	4	5	4
238	0	0	1	3	2	4	4	4	4	3	3	3	2	3.2	7	5	7	6	5	7	7	7	6	5	6	6	6.16667	6	5	7	3	7	4	7	5	3	4	5	4	5	7	7	5	7	6.5	5.71429	5	4	4
239	0	1	1	4	4	4	4	4	4	4	4	3	4	3.9	4	5	6	2	4	4	5	6	6	5	5	4	4.66667	5	2	1	3	1	4	1	2	2	4	4	1	2.5	1	3	3	3	2.5	3.42857	2	3	3
240	0	0	1	2	2	2	1	2	2	2	2	2	1	1.8	1	1	1	3	1	1	1	2	2	4	2	2	1.75	3	7	3	3	2	3	7	4	5	6	5	4	4.33333	2	3	2	2	2.25	2.92857	3	4	3
241	0	0	1	3	2	4	2	4	3	3	4	2	4	3.1	1	3	2	3	1	4	3	1	2	5	6	6	3.08333	5	5	7	5	4	5	6	5	4	6	6	6	5.33333	4	4	1	2	2.75	4	4	3	3
242	0	0	1	3	3	3	2	2	2	3	3	2	2	2.5	3	3	4	2	4	1	3	5	4	3	3	4	3.25	3	6	2	3	4	6	1	1	3	3	4	4	3.33333	4	4	4	4	4	3.39286	2	3	3
243	0	1	1	4	3	4	2	4	4	3	4	4	4	3.6	4	3	5	3	6	5	4	6	7	1	4	6	4.5	5	3	6	5	5	6	3	4	4	4	3	1	4.08333	3	3	4	1	2.75	4.07143	1	2	1
244	0	1	1	4	3	4	2	3	3	4	2	3	4	3.2	3	1	4	2	1	3	5	3	4	3	3	4	3	7	7	7	6	7	7	7	7	6	7	7	7	6.83333	7	7	7	6	6.75	5.17857	1	1	1
245	0	1	1	4	2	4	4	4	3	4	4	3	2	3.4	7	6	7	5	7	7	4	5	6	7	6	7	6.16667	7	7	6	5	6	6	7	6	7	7	5	7	6.33333	7	7	7	7	7	6.35714	5	4	4
246	0	1	1	1	2	1	2	2	2	2	3	3	1	1.9	6	7	6	4	6	7	7	7	6	5	7	7	6.25	5	3	4	4	4	3	3	2	4	4	1	3	3.33333	7	7	5	6	6.25	5	4	2	1
247	0	1	1	1	3	1	1	2	3	2	2	3	2	2	3	4	2	1	2	1	5	4	2	2	4	3	2.75	2	1	1	1	1	2	1	1	1	4	3	1	1.58333	3	2	4	4	3.25	2.32143	2	4	2
248	0	1	1	4	3	3	4	4	4	3	4	4	4	3.7	7	7	6	5	5	6	6	7	6	7	6	7	6.25	7	7	7	7	7	7	7	5	6	7	7	7	6.75	7	7	6	7	6.75	6.53571	4	5	4
249	0	0	1	3	3	4	2	3	4	3	3	3	2	3	7	7	7	6	3	5	6	7	5	7	6	6	6	4	5	4	3	4	4	5	1	2	1	1	1	2.91667	5	5	4	5	4.75	4.5	2	3	2
250	0	1	1	3	4	4	3	4	3	3	4	2	4	3.4	2	1	5	3	1	1	4	5	4	4	3	4	3.08333	3	3	5	1	4	3	3	4	4	1	1	2	2.83333	3	3	2	3	2.75	2.92857	2	2	3
251	0	0	1	4	4	4	2	4	4	3	4	3	4	3.6	4	6	7	7	5	6	6	7	7	7	7	6	6.25	5	5	5	6	7	7	7	5	6	5	6	7	5.91667	6	7	5	7	6.25	6.10714	4	4	4
252	0	1	1	3	3	4	4	4	3	4	2	4	4	3.5	3	4	4	5	3	5	4	4	5	5	5	5	4.33333	7	7	7	4	5	7	7	6	5	7	6	7	6.25	5	4	4	4	4.25	5.14286	3	3	4
253	0	0	1	2	3	4	2	2	4	1	2	2	2	2.4	7	7	7	6	5	6	4	7	7	7	7	7	6.41667	6	6	6	4	7	6	5	4	5	7	7	5	5.66667	7	7	7	7	7	6.17857	4	4	3
254	0	1	1	4	3	4	3	4	3	4	4	3	4	3.6	7	7	7	7	7	7	5	7	7	7	7	7	6.83333	7	7	7	7	7	7	7	6	5	4	7	6	6.41667	6	7	7	7	6.75	6.64286	4	5	4
255	0	1	1	3	2	3	2	3	4	3	2	3	3	2.8	2	2	3	2	1	3	1	4	5	3	3	6	2.91667	5	5	2	1	5	4	4	4	3	4	3	2	3.5	4	6	6	7	5.75	3.57143	1	3	4
256	0	1	1	3	2	3	4	3	3	3	3	3	2	2.9	4	3	3	7	4	3	5	4	5	5	4	4	4.25	7	7	7	5	6	6	7	7	6	7	6	7	6.5	4	5	4	6	4.75	5.28571	3	3	3
257	0	1	1	2	1	1	2	2	1	3	1	1	1	1.5	2	3	4	4	5	5	3	2	4	4	3	6	3.75	2	4	2	5	1	1	1	1	1	3	4	3	2.33333	5	7	5	5	5.5	3.39286	1	1	1
258	0	0	1	1	1	1	1	2	2	3	1	2	2	1.6	3	3	2	2	3	1	5	4	2	3	4	3	2.91667	5	4	2	4	4	1	6	1	4	4	3	1	3.25	4	4	3	3	3.5	3.14286	2	1	3
259	0	0	1	1	1	1	2	1	1	2	1	2	2	1.4	3	1	1	1	1	1	2	3	4	1	3	2	1.91667	4	4	6	1	4	5	5	5	5	4	3	4	4.16667	3	1	3	2	2.25	2.92857	4	1	2
260	0	1	1	3	3	3	2	4	3	3	4	2	2	2.9	7	4	7	5	7	7	7	7	5	5	7	7	6.25	6	6	6	5	5	5	5	5	5	3	5	5	5.08333	5	5	4	6	5	5.57143	4	2	2
261	0	1	1	2	3	2	2	2	2	2	2	2	2	2.1	4	6	4	3	2	5	5	6	5	5	6	7	4.83333	4	2	5	4	2	4	1	1	3	4	3	1	2.83333	3	5	5	4	4.25	3.89286	1	1	2
262	0	1	1	4	3	3	4	4	4	4	4	3	4	3.7	5	4	2	3	1	3	2	4	6	3	3	3	3.25	2	6	3	5	4	5	4	3	6	2	3	3	3.83333	7	6	5	5	5.75	3.85714	4	4	4
263	0	0	1	3	3	3	2	3	2	3	3	2	3	2.7	7	7	7	5	7	7	5	7	7	5	7	7	6.5	7	7	5	5	4	7	7	4	7	6	7	4	5.83333	4	5	7	7	5.75	6.10714	4	3	4
264	0	0	1	2	2	2	2	2	2	2	2	2	3	2.1	5	3	4	3	3	4	4	4	5	6	7	4	4.33333	7	7	7	7	5	7	7	6	5	6	5	5	6.16667	6	4	4	5	4.75	5.17857	5	4	4
265	0	0	1	3	4	4	3	4	4	3	4	4	4	3.7	6	7	7	7	7	7	7	6	7	7	7	7	6.83333	7	7	7	5	7	7	7	4	6	7	5	4	6.08333	7	7	7	7	7	6.53571	5	5	4
266	0	0	1	3	4	4	4	4	4	3	4	2	3	3.5	6	6	7	7	4	5	7	7	7	5	7	6	6.16667	4	5	6	2	3	5	3	3	4	4	4	4	3.91667	3	3	1	1	2	4.60714	4	5	3
267	0	1	1	1	2	2	1	2	2	1	1	2	2	1.6	3	1	1	2	1	2	2	3	4	3	1	3	2.16667	3	2	6	5	7	2	3	4	2	5	5	2	3.83333	4	5	4	3	4	3.14286	3	5	3
268	0	1	1	1	1	1	1	2	1	1	1	1	2	1.2	1	3	2	1	1	2	2	3	2	2	1	2	1.83333	5	5	3	7	4	7	5	4	5	5	3	5	4.83333	4	3	4	4	3.75	3.39286	2	1	2
269	0	0	1	2	4	4	2	4	4	3	3	2	3	3.1	7	7	7	5	7	5	5	7	7	7	7	7	6.5	6	4	7	6	7	6	7	5	6	5	7	6	6	7	7	7	7	7	6.35714	5	5	4
270	0	0	1	2	2	1	1	2	1	3	1	2	2	1.7	2	1	2	1	2	3	1	4	4	2	3	4	2.41667	3	5	1	3	5	3	2	1	4	2	1	1	2.58333	4	4	3	5	4	2.71429	2	3	2
271	0	1	1	2	2	2	2	1	3	2	2	2	1	1.9	6	7	7	4	6	6	7	7	7	6	5	7	6.25	5	5	4	3	6	7	4	5	6	7	4	6	5.16667	7	5	5	5	5.5	5.67857	4	3	4
272	0	1	1	4	4	4	3	4	4	4	4	4	4	3.9	7	7	7	7	7	6	7	7	7	7	7	7	6.91667	6	7	7	7	7	7	7	6	5	6	7	4	6.33333	7	6	7	7	6.75	6.64286	4	4	4
273	0	1	1	4	3	4	3	4	4	3	4	2	4	3.5	6	6	5	6	6	6	4	6	5	6	7	3	5.5	6	7	7	6	7	7	4	6	5	7	6	5	6.08333	5	5	3	5	4.5	5.60714	5	3	4
274	0	0	1	4	4	4	3	4	3	3	4	4	4	3.7	7	7	7	5	7	6	7	6	7	5	7	7	6.5	7	7	7	6	7	7	7	7	7	6	7	5	6.66667	6	6	5	7	6	6.5	5	4	3
275	0	1	1	1	1	1	1	1	2	1	1	1	1	1.1	5	5	7	4	1	5	2	7	5	7	5	6	4.91667	4	6	3	2	2	4	5	2	1	1	2	1	2.75	3	4	5	3	3.75	3.82143	3	4	3
276	0	1	0	2	1	2	2	2	1	2	1	1	2	1.6	2	1	1	1	1	1	1	5	3	1	4	3	2	3	5	4	1	2	4	4	2	4	4	4	1	3.16667	2	2	3	3	2.5	2.57143	2	1	1
277	0	0	1	3	3	4	3	3	4	4	3	4	4	3.5	7	7	6	7	7	7	6	6	6	7	5	7	6.5	7	7	7	5	7	6	5	6	6	7	4	7	6.16667	6	5	6	4	5.25	6.17857	4	5	4
278	0	1	1	4	4	4	4	4	4	4	4	2	3	3.7	4	6	5	4	5	5	6	7	7	7	6	6	5.66667	6	7	6	5	6	7	6	5	7	4	7	6	6	5	6	6	7	6	5.85714	4	4	4
279	0	1	1	3	4	4	3	4	4	4	4	4	4	3.8	3	3	2	3	1	3	3	3	5	4	2	6	3.16667	5	6	6	5	5	4	4	5	3	4	5	5	4.75	1	4	1	3	2.25	3.71429	4	4	3
280	0	0	1	3	4	2	4	4	3	2	2	2	3	2.9	4	4	1	3	3	5	3	3	6	4	3	3	3.5	4	3	1	3	1	3	5	2	2	1	2	1	2.33333	3	3	4	3	3.25	2.96429	2	3	1
281	0	1	1	2	1	2	2	3	3	2	2	2	2	2.1	1	3	3	4	2	2	4	4	6	4	2	3	3.16667	6	6	5	4	7	7	5	4	4	6	6	7	5.58333	4	4	4	6	4.5	4.39286	2	2	2
282	0	0	1	2	2	3	1	3	2	2	2	2	2	2.1	4	3	6	4	4	4	1	5	4	3	5	4	3.91667	7	5	7	6	7	6	4	4	5	7	5	2	5.41667	2	1	2	3	2	4.28571	1	3	2
283	0	1	1	2	3	2	2	1	2	3	2	2	1	2	4	4	4	4	3	1	2	6	4	4	5	2	3.58333	5	6	5	6	7	6	5	5	7	3	4	4	5.25	7	4	4	4	4.75	4.46429	3	4	3
284	0	1	1	3	4	3	2	3	3	3	3	2	3	2.9	7	5	7	4	7	4	3	6	7	6	5	7	5.66667	7	7	5	7	7	7	7	5	7	6	7	7	6.58333	4	4	4	6	4.5	5.89286	3	3	4
285	0	0	0	1	1	1	1	2	1	2	1	1	2	1.3	1	4	2	2	3	4	1	1	2	2	6	3	2.58333	5	4	5	1	2	4	2	3	4	2	4	4	3.33333	3	4	4	3	3.5	3.03571	1	1	2
286	0	0	1	3	3	3	2	2	2	3	3	3	2	2.6	3	2	4	3	2	4	3	6	4	5	4	6	3.83333	6	7	7	6	7	7	7	7	5	7	7	7	6.66667	6	6	7	7	6.5	5.42857	4	5	4
287	0	0	1	2	2	1	2	1	2	2	2	2	2	1.8	7	6	6	6	7	7	7	7	7	7	7	5	6.58333	6	6	6	6	4	7	7	7	6	5	7	5	6	4	5	4	1	3.5	5.89286	5	4	4
288	0	0	1	1	2	1	2	2	2	2	3	1	2	1.8	6	6	5	4	4	5	5	5	3	5	4	2	4.5	7	6	6	5	7	7	6	7	7	5	7	5	6.25	6	5	6	7	6	5.46429	3	3	4
289	0	0	1	4	4	3	3	3	4	2	4	4	4	3.5	7	7	7	4	5	6	6	7	7	7	7	6	6.33333	7	7	6	6	6	6	6	6	7	7	5	5	6.16667	7	6	7	5	6.25	6.25	4	4	4
290	0	1	1	3	4	3	4	3	4	4	4	3	4	3.6	5	4	5	7	5	7	2	7	5	5	6	6	5.33333	7	6	7	6	4	6	5	4	5	4	6	7	5.58333	7	5	4	7	5.75	5.5	4	4	3
291	0	0	1	2	2	3	2	3	1	3	3	2	3	2.4	7	7	6	7	4	7	5	7	7	5	7	7	6.33333	7	7	6	2	7	6	6	6	4	7	5	4	5.58333	7	7	6	7	6.75	6.07143	3	4	2
292	0	0	1	2	1	4	3	4	2	3	2	3	3	2.7	7	5	7	4	6	5	6	5	7	4	5	4	5.41667	3	4	3	4	3	6	1	1	2	4	2	4	3.08333	4	4	4	4	4	4.21429	1	1	2
293	0	0	1	3	3	2	2	2	3	1	3	2	2	2.3	3	5	7	7	7	6	4	5	6	6	5	7	5.66667	6	7	6	7	6	7	7	7	6	6	7	6	6.5	4	4	1	4	3.25	5.67857	4	4	4
294	0	0	0	2	2	1	2	2	2	1	2	2	2	1.8	2	1	2	2	3	2	1	1	2	3	1	2	1.83333	2	2	2	1	4	2	2	1	1	1	1	2	1.75	1	1	3	4	2.25	1.85714	1	1	3
295	0	0	1	4	4	2	2	4	3	4	4	4	4	3.5	7	6	6	7	7	7	7	7	6	7	7	5	6.58333	7	7	7	6	7	7	7	6	7	6	7	7	6.75	5	3	4	1	3.25	6.17857	3	3	3
296	0	0	0	1	2	1	2	2	1	1	2	2	2	1.6	2	3	2	1	1	4	1	4	5	3	5	4	2.91667	3	1	5	1	2	1	1	4	2	2	1	1	2	4	1	5	3	3.25	2.57143	3	1	1
297	0	0	1	4	3	4	3	4	4	4	4	4	4	3.8	6	6	5	5	5	6	7	7	7	7	7	7	6.25	7	7	7	6	7	6	7	4	6	6	7	6	6.33333	4	3	4	3	3.5	5.89286	3	4	4
298	1	1	0	2	1	1	2	2	1	2	2	2	2	1.7	2	4	5	4	4	4	2	7	3	4	4	4	3.91667	1	3	1	3	2	5	1	1	4	3	2	1	2.25	4	4	4	4	4	3.21429	2	1	2
299	0	1	1	3	1	2	3	3	2	3	2	3	2	2.4	7	4	7	5	7	7	5	7	7	6	7	7	6.33333	5	3	5	3	2	5	5	4	5	4	1	5	3.91667	4	6	4	4	4.5	5.03571	2	2	2
300	0	1	1	3	3	3	2	2	3	3	3	2	3	2.7	4	2	7	7	5	3	4	5	6	4	6	6	4.91667	7	5	5	6	6	7	7	3	4	5	7	6	5.66667	4	4	4	4	4	5.10714	4	2	2
301	0	1	1	4	3	3	3	2	3	4	2	2	4	3	7	7	7	6	7	7	6	7	7	7	7	7	6.83333	7	7	6	5	7	7	7	4	5	7	7	5	6.16667	6	7	7	4	6	6.42857	4	4	4
302	0	0	0	1	2	1	2	2	1	2	2	2	1	1.6	3	2	5	3	4	2	3	5	3	3	2	2	3.08333	7	6	5	7	7	5	7	6	1	5	7	7	5.83333	5	6	4	6	5.25	4.57143	1	3	2
303	0	0	1	1	2	3	1	1	3	3	2	2	3	2.1	1	2	1	1	1	2	1	1	2	2	4	4	1.83333	4	4	2	3	4	4	4	2	4	5	2	1	3.25	3	4	4	2	3.25	2.64286	3	3	1
304	0	1	1	1	2	1	2	2	1	3	2	1	2	1.7	4	4	3	1	4	3	4	5	6	4	6	6	4.16667	3	4	1	3	1	4	4	2	3	3	1	4	2.75	4	4	3	3	3.5	3.46429	3	4	3
305	0	0	0	2	2	1	2	1	1	2	1	2	1	1.5	4	3	4	3	4	1	3	5	2	3	2	3	3.08333	3	2	2	3	2	2	1	2	1	1	3	1	1.91667	4	4	4	6	4.5	2.78571	2	1	2
306	0	1	1	3	2	3	2	2	2	3	2	2	2	2.3	5	4	5	4	5	2	4	6	2	6	5	7	4.58333	4	3	2	2	3	4	4	1	1	4	2	1	2.58333	6	4	6	5	5.25	3.82143	3	1	2
307	0	1	1	4	4	2	2	4	4	4	3	3	4	3.4	7	7	7	7	7	4	5	7	6	7	7	7	6.5	7	7	7	6	7	6	7	7	6	7	6	7	6.66667	6	7	5	6	6	6.5	4	4	4
308	0	1	1	4	3	3	2	4	3	4	4	3	4	3.4	1	1	1	1	1	1	1	2	4	2	2	4	1.75	6	6	5	7	5	6	4	2	6	5	4	7	5.25	3	1	4	3	2.75	3.39286	3	3	2
309	0	0	1	4	4	3	4	4	4	4	4	3	4	3.8	7	7	7	7	7	6	7	7	7	6	7	7	6.83333	7	6	6	7	7	7	5	5	5	5	6	5	5.91667	7	7	7	6	6.75	6.42857	3	4	4
310	0	0	1	3	3	4	2	4	3	3	2	3	4	3.1	4	6	6	4	6	7	4	7	5	7	7	7	5.83333	6	7	6	6	5	6	7	5	4	6	6	6	5.83333	7	6	7	7	6.75	5.96429	4	5	4
311	0	0	1	2	2	1	2	2	2	2	2	2	2	1.9	7	6	7	5	1	3	5	6	5	7	4	7	5.25	4	7	1	5	5	6	3	5	5	5	5	6	4.75	4	3	3	4	3.5	4.78571	5	4	4
312	0	0	1	2	1	2	1	3	2	1	1	2	2	1.7	4	4	5	3	2	1	3	6	5	3	4	2	3.5	1	2	1	1	1	4	2	1	4	3	1	1	1.83333	3	3	4	3	3.25	2.75	1	1	2
313	0	1	1	3	3	4	4	4	4	3	4	3	2	3.4	6	5	7	7	7	7	7	7	5	7	7	7	6.58333	4	6	3	3	3	3	3	4	3	5	5	4	3.83333	4	4	5	4	4.25	5.07143	4	4	3
314	0	1	1	2	3	2	1	2	3	2	2	2	2	2.1	7	7	7	5	5	7	5	7	6	7	5	7	6.25	7	7	7	6	7	6	7	5	7	5	7	7	6.5	4	4	3	3	3.5	5.96429	2	3	4
315	0	0	1	2	1	3	2	1	1	3	2	3	2	2	1	3	3	4	4	1	4	4	1	3	3	6	3.08333	4	5	4	2	5	4	3	4	4	4	5	4	4	4	4	3	3	3.5	3.53571	2	2	3
316	0	1	0	1	2	3	1	1	3	1	1	1	2	1.6	4	4	4	1	4	5	3	5	1	5	3	6	3.75	4	5	3	1	4	3	3	2	3	5	1	2	3	4	5	6	6	5.25	3.64286	3	1	3
317	0	1	1	4	4	3	2	4	3	3	4	4	4	3.5	7	6	6	3	7	1	1	6	6	6	6	7	5.16667	5	7	6	7	7	7	7	3	6	5	5	5	5.83333	7	5	7	7	6.5	5.64286	5	4	3
318	0	0	1	2	2	2	2	3	2	2	2	2	3	2.2	6	6	7	7	7	7	5	7	7	7	7	7	6.66667	7	7	6	7	6	7	6	7	4	7	5	7	6.33333	4	5	3	5	4.25	6.17857	4	4	4
319	0	1	1	2	1	3	2	2	3	1	2	2	2	2	5	5	6	5	7	5	4	7	6	7	7	6	5.83333	4	5	6	4	5	5	2	7	5	4	4	2	4.41667	7	6	7	7	6.75	5.35714	4	3	3
320	1	1	1	2	2	3	2	3	2	4	3	1	3	2.5	1	1	1	1	3	1	2	1	2	2	2	2	1.58333	7	6	7	5	7	7	7	7	6	7	6	4	6.33333	1	3	1	3	2	3.67857	4	1	4
321	0	0	1	2	2	2	2	1	2	3	2	2	2	2	2	4	4	3	4	2	4	4	1	4	3	2	3.08333	7	7	6	5	7	7	7	6	7	6	7	5	6.41667	4	5	6	5	5	4.78571	3	4	4
322	1	1	0	1	1	2	1	1	1	1	1	1	2	1.2	5	5	4	4	2	6	2	7	6	5	6	4	4.66667	3	5	3	2	2	5	3	4	2	4	4	3	3.33333	7	6	6	7	6.5	4.35714	3	1	1
323	0	0	1	3	4	4	2	4	4	4	4	4	4	3.7	7	6	7	4	6	6	3	7	4	5	6	7	5.66667	7	7	7	7	7	7	7	6	6	7	5	7	6.66667	7	6	5	6	6	6.14286	5	4	4
324	0	0	0	1	1	2	1	2	2	1	1	1	2	1.4	5	3	4	4	1	4	1	3	4	5	5	3	3.5	6	3	6	5	4	6	4	5	4	7	5	4	4.91667	3	3	3	4	3.25	4.07143	3	2	2
325	0	0	1	3	3	4	2	4	3	2	4	3	3	3.1	1	1	3	4	1	3	1	2	4	1	2	1	2	2	4	1	2	5	4	1	1	1	1	3	3	2.33333	2	5	3	3	3.25	2.32143	4	3	3
326	0	1	1	1	2	1	2	2	2	2	2	2	2	1.8	3	3	5	1	1	4	4	4	2	4	4	6	3.41667	7	7	7	7	6	7	6	5	7	5	7	6	6.41667	3	4	5	3	3.75	4.75	3	4	3
327	0	0	1	2	1	2	2	2	3	2	2	2	2	2	3	3	3	3	1	1	3	3	3	3	2	2	2.5	5	5	2	5	7	5	5	4	5	5	4	7	4.91667	6	5	5	7	5.75	4	5	4	4
328	0	0	1	4	4	4	4	4	3	4	4	3	4	3.8	6	5	7	7	7	7	7	7	7	6	7	7	6.66667	5	7	7	5	5	7	7	6	5	7	4	5	5.83333	7	6	7	6	6.5	6.28571	4	4	4
329	0	0	1	3	3	3	3	3	4	4	4	2	3	3.2	1	4	3	4	5	1	2	3	2	4	3	6	3.16667	5	5	5	4	7	7	6	5	5	5	5	6	5.41667	4	5	3	4	4	4.25	4	5	4
330	0	1	1	2	2	2	2	2	2	2	2	2	2	2	3	2	1	1	1	1	1	2	7	1	2	7	2.41667	5	3	5	4	7	5	5	5	2	4	4	4	4.41667	4	3	3	1	2.75	3.32143	3	3	2
331	0	1	1	3	3	3	2	3	3	2	2	2	2	2.5	4	4	7	3	5	5	6	3	4	5	7	5	4.83333	4	6	4	5	1	5	4	4	3	4	6	3	4.08333	3	4	4	5	4	4.39286	1	1	1
332	1	0	1	1	1	1	1	1	1	3	1	2	2	1.4	2	5	5	4	4	2	1	4	4	4	4	6	3.75	1	1	1	1	1	1	1	4	1	2	1	2	1.41667	3	4	4	4	3.75	2.75	4	4	2
333	0	1	1	3	3	4	2	4	4	2	4	3	2	3.1	5	3	4	1	2	3	2	4	2	4	2	5	3.08333	4	2	3	5	7	4	3	2	4	1	4	4	3.58333	4	5	3	4	4	3.42857	4	2	4
334	0	0	0	2	2	2	1	2	2	1	1	2	2	1.7	3	1	5	4	4	4	4	4	5	4	4	7	4.08333	3	3	2	2	1	2	1	1	4	2	1	4	2.16667	2	1	3	3	2.25	3	1	3	1
335	0	1	0	1	1	2	2	2	2	2	1	1	1	1.5	1	1	1	1	1	1	1	1	3	1	3	2	1.41667	3	5	1	2	3	2	3	1	4	4	4	4	3	3	4	4	3	3.5	2.39286	4	1	1
336	1	1	0	2	1	3	2	1	2	2	2	2	2	1.9	2	1	1	1	4	4	1	1	4	1	2	3	2.08333	2	2	1	4	2	2	4	2	3	2	1	1	2.16667	2	4	3	3	3	2.25	4	1	3
337	0	0	1	2	4	3	2	2	2	2	2	2	3	2.4	2	1	2	3	1	3	3	6	3	2	3	6	2.91667	7	7	7	7	6	6	5	4	7	6	5	7	6.16667	6	5	5	4	5	4.60714	3	4	4
338	0	1	1	2	3	4	1	2	3	2	2	2	2	2.3	6	6	7	5	5	7	4	7	7	7	7	7	6.25	4	5	6	3	6	7	5	4	4	6	6	4	5	7	7	7	5	6.5	5.75	3	3	4
339	0	0	0	2	2	1	1	2	1	2	2	1	2	1.6	3	2	2	2	2	3	3	4	2	4	2	3	2.66667	3	4	1	1	5	4	1	1	3	1	2	1	2.25	6	6	6	7	6.25	3	1	1	2
340	0	0	1	3	4	2	2	3	4	4	4	3	3	3.2	5	6	6	4	4	7	4	5	6	6	6	6	5.41667	7	6	6	4	6	5	7	6	5	5	4	5	5.5	5	5	5	4	4.75	5.35714	3	2	1
341	0	0	1	3	3	2	2	2	2	4	2	2	4	2.6	6	4	5	3	5	5	4	5	6	5	7	5	5	4	1	5	2	1	5	1	1	4	6	4	2	3	3	4	4	3	3.5	3.92857	2	3	3
342	0	1	1	4	4	4	3	4	4	3	4	3	4	3.7	6	7	7	7	7	5	6	6	7	6	7	7	6.5	7	7	6	5	6	7	7	6	6	7	7	7	6.5	6	6	6	6	6	6.42857	3	5	2
343	0	0	1	3	3	2	2	3	2	3	2	3	3	2.6	1	4	3	4	2	2	3	5	7	5	4	3	3.58333	5	3	3	4	4	3	4	2	4	4	2	4	3.5	4	3	4	3	3.5	3.53571	4	3	3
344	0	0	1	1	1	1	1	2	2	1	1	2	1	1.3	6	4	6	4	4	7	7	6	6	6	7	6	5.75	4	2	4	2	5	2	2	6	2	3	6	4	3.5	5	6	4	5	5	4.67857	3	3	4
345	0	0	1	4	4	4	3	2	4	4	4	4	4	3.7	5	5	4	3	6	6	4	5	4	7	6	6	5.08333	3	6	4	4	3	7	2	3	2	2	4	3	3.58333	2	4	3	4	3.25	4.17857	4	3	3
346	0	1	1	1	2	2	1	1	1	1	1	2	2	1.4	4	5	7	2	5	4	5	7	5	4	6	4	4.83333	2	2	2	1	3	4	2	1	3	1	3	2	2.16667	3	5	4	4	4	3.57143	2	3	4
347	0	1	1	3	3	3	2	4	3	4	2	3	4	3.1	6	6	6	5	7	7	5	7	5	7	7	7	6.25	6	7	7	5	6	7	7	7	5	5	6	7	6.25	7	7	7	6	6.75	6.32143	3	3	3
348	0	0	1	1	1	2	2	2	2	2	1	1	2	1.6	3	2	3	5	1	7	5	5	4	4	7	5	4.25	4	6	5	5	1	5	3	5	5	4	5	5	4.41667	3	4	3	4	3.5	4.21429	4	3	3
349	0	1	1	3	2	3	3	4	2	2	2	3	2	2.6	6	3	4	2	3	4	2	6	4	4	4	7	4.08333	7	5	6	3	6	3	7	4	6	4	5	5	5.08333	6	6	7	6	6.25	4.82143	3	5	4
350	0	0	1	4	2	2	2	2	3	2	3	3	2	2.5	7	5	7	4	4	7	4	7	7	7	7	7	6.08333	7	6	7	7	7	6	7	6	6	7	6	5	6.41667	5	5	5	6	5.25	6.10714	4	5	4
351	0	0	0	1	1	2	1	1	1	1	1	1	2	1.2	4	2	1	1	1	1	1	3	2	3	2	3	2	5	6	5	4	4	7	4	2	4	4	1	5	4.25	1	3	3	4	2.75	3.07143	2	3	1
352	0	0	1	3	2	2	3	3	3	1	2	3	2	2.4	3	3	2	2	4	5	4	4	3	3	5	6	3.66667	4	1	3	1	1	5	4	3	4	1	1	4	2.66667	4	4	3	6	4.25	3.32143	1	2	3
353	0	1	1	4	4	4	3	4	4	4	4	3	3	3.7	6	6	7	6	7	7	7	7	7	7	6	7	6.66667	5	6	6	5	7	5	5	4	4	4	7	5	5.25	7	7	7	7	7	6.10714	4	3	4
354	0	0	1	3	2	3	2	4	4	3	3	2	3	2.9	3	5	7	4	4	5	7	6	7	5	5	6	5.33333	5	6	3	5	4	6	3	6	7	4	4	4	4.75	5	3	4	3	3.75	4.85714	4	3	3
355	0	0	1	2	2	3	2	2	2	3	2	1	1	2	3	2	4	5	2	2	1	5	3	3	3	4	3.08333	4	7	5	5	6	5	3	3	3	2	5	4	4.33333	3	3	3	3	3	3.60714	3	3	2
356	0	1	1	4	4	4	4	4	4	4	4	4	4	4	5	1	4	4	1	1	1	5	4	4	4	5	3.25	7	7	6	7	7	7	7	7	5	5	7	7	6.58333	7	5	7	6	6.25	5.10714	4	3	2
357	0	0	1	1	1	2	1	1	2	2	2	2	1	1.5	1	1	1	1	1	3	1	1	3	1	4	5	1.91667	3	4	2	2	2	3	1	2	4	2	1	1	2.25	3	4	4	4	3.75	2.32143	4	3	3
358	0	0	1	3	2	2	1	2	3	4	2	3	2	2.4	5	5	6	2	6	5	6	7	7	5	7	7	5.66667	3	5	3	1	3	1	4	2	1	2	3	5	2.75	3	3	5	3	3.5	4.10714	3	1	1
359	0	1	1	2	1	2	1	1	2	1	1	1	2	1.4	3	3	1	2	4	4	1	4	7	3	5	2	3.25	1	1	1	1	1	5	4	1	1	1	3	1	1.75	3	4	4	3	3.5	2.64286	2	1	2
360	0	1	1	3	3	3	3	4	3	3	4	4	4	3.4	5	4	2	4	2	6	4	5	5	4	4	4	4.08333	3	5	3	4	1	5	2	5	1	4	1	4	3.16667	1	3	3	3	2.5	3.46429	1	2	1
361	0	0	1	3	4	4	4	3	2	3	4	4	4	3.5	5	6	7	4	7	7	6	7	7	7	7	7	6.41667	7	7	7	2	7	4	7	6	5	6	4	4	5.5	7	6	7	7	6.75	6.07143	3	3	3
362	0	0	1	2	2	1	1	1	1	2	1	1	1	1.3	3	2	4	1	7	2	3	2	3	4	4	3	3.16667	3	5	5	3	5	5	3	1	5	5	4	5	4.08333	2	3	3	4	3	3.53571	3	4	3
363	0	1	1	2	2	1	1	1	4	2	2	1	2	1.8	4	3	4	4	5	5	4	4	6	5	5	6	4.58333	7	7	6	6	5	7	7	5	5	7	4	5	5.91667	5	5	4	4	4.5	5.14286	4	3	3
364	1	0	0	2	2	1	1	1	2	1	1	1	2	1.4	3	1	2	1	1	1	1	3	1	2	3	2	1.75	5	4	5	3	3	5	1	1	3	5	3	5	3.58333	3	2	3	3	2.75	2.67857	2	1	3
365	0	0	1	2	2	2	1	1	2	2	2	2	2	1.8	5	4	4	4	5	4	4	5	6	6	2	6	4.58333	2	4	1	3	4	2	1	1	2	1	3	2	2.16667	4	3	4	3	3.5	3.39286	3	3	4
366	0	0	1	2	2	3	1	2	1	2	2	2	1	1.8	5	4	5	4	3	5	5	6	6	7	5	7	5.16667	4	6	4	3	6	6	3	5	4	3	5	3	4.33333	4	5	5	5	4.75	4.75	4	2	3
367	0	0	1	3	3	4	2	2	3	4	4	4	4	3.3	4	5	6	3	4	3	5	6	5	4	4	5	4.5	7	7	5	7	7	7	6	6	6	6	6	5	6.25	1	2	4	2	2.25	4.92857	3	3	3
368	0	0	1	2	2	4	1	2	1	3	2	2	2	2.1	5	2	5	5	4	4	4	5	7	5	5	4	4.58333	7	7	7	7	7	7	6	7	7	5	7	5	6.58333	6	6	5	6	5.75	5.60714	4	3	4
369	0	0	1	1	1	1	2	1	3	1	1	2	2	1.5	3	3	4	3	4	4	2	4	5	4	5	6	3.91667	5	7	6	6	6	7	4	3	4	4	5	5	5.16667	5	4	5	5	4.75	4.57143	4	1	1
370	0	1	1	1	1	2	1	1	1	2	1	1	1	1.2	4	4	4	3	1	5	5	7	5	4	4	4	4.16667	7	7	7	5	7	7	5	6	6	7	6	6	6.33333	5	4	6	7	5.5	5.28571	4	3	2
371	0	0	1	2	2	2	1	2	2	2	2	2	2	1.9	1	4	5	4	4	5	7	3	6	4	5	7	4.58333	6	7	6	6	7	7	7	7	6	7	5	7	6.5	5	6	5	7	5.75	5.57143	4	3	4
372	0	1	0	3	2	3	2	2	2	1	1	2	2	2	3	2	1	4	2	1	3	5	2	4	5	5	3.08333	3	4	4	2	1	4	1	3	2	3	1	1	2.41667	3	6	4	7	5	3.07143	2	1	1
373	0	0	1	4	4	4	4	4	3	3	4	4	4	3.8	6	3	3	4	4	4	3	2	4	1	5	7	3.83333	5	6	7	5	7	7	3	6	6	5	6	6	5.75	6	4	5	4	4.75	4.78571	4	3	3
374	0	1	1	4	4	4	3	4	4	4	4	4	4	3.9	5	5	5	4	1	7	4	6	6	5	5	4	4.75	7	6	7	6	7	7	7	6	7	7	7	6	6.66667	7	7	7	5	6.5	5.82143	4	4	3
375	0	1	1	3	4	4	4	4	3	3	3	2	4	3.4	7	5	4	3	6	5	6	7	6	7	6	7	5.75	7	7	6	7	7	7	4	4	5	7	5	7	6.08333	6	6	7	6	6.25	5.96429	1	3	4
376	0	0	1	3	4	4	4	4	4	4	4	3	4	3.8	5	5	7	6	4	5	6	7	7	7	6	7	6	5	5	3	3	5	1	3	5	4	4	3	3	3.66667	3	3	4	5	3.75	4.67857	4	3	3
377	0	0	1	2	3	3	2	4	3	3	2	2	2	2.6	3	5	3	3	1	2	1	3	3	4	3	3	2.83333	4	6	6	5	4	6	4	4	4	6	4	3	4.66667	4	4	4	1	3.25	3.67857	3	1	1
378	0	0	1	1	1	2	2	2	2	1	1	2	2	1.6	6	6	7	3	5	5	6	7	5	6	7	6	5.75	6	5	7	2	5	7	5	3	5	7	3	4	4.91667	3	2	4	2	2.75	4.96429	4	4	4
379	1	0	0	3	4	4	2	2	3	3	2	2	3	2.8	2	1	2	3	2	3	1	1	1	2	4	4	2.16667	2	1	5	2	2	1	2	1	4	1	1	1	1.91667	5	5	4	3	4.25	2.35714	2	1	3
380	0	1	1	3	3	2	2	3	3	3	3	2	2	2.6	6	6	6	5	5	5	4	7	5	7	7	7	5.83333	5	7	5	6	5	7	6	7	7	4	6	6	5.91667	6	5	7	5	5.75	5.85714	4	4	3
381	0	0	1	3	3	4	2	4	3	2	3	2	2	2.8	6	6	7	7	7	5	6	7	6	5	7	6	6.25	7	7	5	7	6	5	7	6	6	6	5	6	6.08333	6	6	6	5	5.75	6.10714	5	3	2
382	1	1	0	1	1	2	2	2	1	2	1	2	2	1.6	1	4	1	1	1	4	2	5	4	4	3	4	2.83333	3	1	2	3	4	1	4	2	4	1	4	4	2.75	2	3	3	3	2.75	2.78571	2	1	2
383	1	1	0	1	1	2	2	1	2	2	1	1	1	1.4	4	2	5	4	4	1	2	2	3	4	2	3	3	1	3	2	1	5	1	2	1	4	2	1	1	2	1	1	3	4	2.25	2.46429	1	3	2
384	0	1	1	4	4	4	4	4	4	4	4	4	4	4	6	5	5	4	3	5	3	7	5	7	6	7	5.25	6	7	7	6	7	7	7	6	7	7	7	7	6.75	6	5	4	7	5.5	5.92857	4	4	4
385	0	1	1	4	4	2	4	4	3	3	4	4	4	3.6	1	3	2	2	4	4	3	3	4	5	4	6	3.41667	6	5	7	4	4	7	7	2	6	3	4	5	5	3	4	3	4	3.5	4.10714	4	4	4
386	0	0	1	3	3	3	3	3	2	2	4	4	4	3.1	2	4	3	5	2	1	4	5	5	4	4	6	3.75	4	5	4	6	6	5	6	5	5	5	7	4	5.16667	3	4	4	3	3.5	4.32143	4	5	4
387	1	0	1	2	2	2	2	1	2	3	2	2	2	2	2	3	6	1	4	4	4	6	5	4	4	4	3.91667	3	3	3	2	3	3	2	2	4	2	1	1	2.41667	6	7	4	5	5.5	3.5	3	1	1
388	0	0	1	4	2	2	2	4	3	4	3	2	2	2.8	1	2	3	3	3	1	1	1	4	2	3	2	2.16667	3	4	1	1	2	3	2	4	3	4	1	3	2.58333	3	3	4	4	3.5	2.53571	3	2	4
389	1	1	1	3	2	4	2	2	4	4	2	3	2	2.8	3	2	6	3	4	4	4	5	7	2	2	3	3.75	2	1	1	1	4	2	1	4	1	1	2	1	1.75	3	2	2	4	2.75	2.75	2	4	1
390	0	0	1	3	2	3	2	2	3	2	2	2	2	2.3	6	7	6	7	6	4	6	7	7	7	6	5	6.16667	7	6	5	6	6	7	7	5	5	6	6	5	5.91667	3	3	4	4	3.5	5.67857	4	4	3
391	0	1	1	2	3	3	2	2	3	2	2	2	3	2.4	4	3	7	2	4	4	4	7	5	3	5	3	4.25	3	6	1	3	3	4	4	1	5	2	1	1	2.83333	4	5	4	4	4.25	3.64286	3	1	2
392	0	1	1	4	4	2	4	2	4	4	2	4	3	3.3	6	5	6	3	7	7	4	5	7	5	7	4	5.5	6	5	6	7	7	5	5	7	6	5	5	5	5.75	6	7	6	6	6.25	5.71429	4	2	4
393	0	1	1	4	4	4	4	3	4	4	4	4	4	3.9	7	7	7	6	7	7	7	7	7	7	7	7	6.91667	7	7	7	7	7	7	7	7	7	7	6	7	6.91667	7	7	7	6	6.75	6.89286	4	5	4
394	0	0	1	4	4	4	4	4	3	4	4	3	3	3.7	6	6	4	5	4	7	4	7	7	5	7	5	5.58333	5	5	6	6	6	4	7	4	5	6	4	7	5.41667	4	4	6	6	5	5.42857	4	4	4
395	0	1	1	3	4	4	4	3	4	4	3	4	3	3.6	3	1	1	1	4	3	5	4	5	3	1	4	2.91667	3	2	1	3	2	6	2	3	3	2	4	2	2.75	4	4	4	4	4	3	3	3	3
396	0	1	1	1	2	3	2	2	3	2	2	1	2	2	6	4	7	1	4	5	4	6	2	5	4	6	4.5	4	1	5	4	5	6	4	1	5	5	5	3	4	2	3	3	3	2.75	4.03571	1	3	2
397	0	0	0	2	2	2	1	1	3	1	2	1	2	1.7	1	3	1	1	1	1	4	3	3	1	4	2	2.08333	6	4	6	5	4	6	5	7	4	6	5	4	5.16667	3	3	4	4	3.5	3.60714	1	1	1
398	0	1	1	2	4	3	2	2	2	2	2	1	3	2.3	1	2	1	1	1	3	2	2	2	3	4	3	2.08333	4	4	3	4	2	1	2	4	1	4	4	4	3.08333	4	5	3	3	3.75	2.75	2	2	2
399	0	0	1	3	4	4	4	4	4	4	4	4	4	3.9	7	6	7	5	5	6	5	7	7	7	7	7	6.33333	7	7	7	5	7	7	7	5	7	6	4	7	6.33333	7	7	7	7	7	6.42857	4	4	4
400	0	1	1	4	4	3	3	4	4	3	4	3	3	3.5	7	7	7	6	7	6	5	7	7	7	7	7	6.66667	7	7	7	6	7	6	7	5	5	6	7	7	6.41667	7	7	5	7	6.5	6.53571	2	4	3
401	0	1	1	2	2	3	2	3	3	2	2	2	1	2.2	7	7	7	6	7	7	7	7	7	7	7	4	6.66667	6	7	7	5	6	6	6	7	6	6	7	7	6.33333	7	7	7	6	6.75	6.53571	4	4	4
402	0	0	1	4	3	4	2	3	3	4	4	2	3	3.2	3	4	2	1	4	4	1	4	5	3	5	3	3.25	4	4	5	2	3	4	3	6	3	3	3	4	3.66667	7	5	7	6	6.25	3.85714	2	1	3
403	0	1	1	3	2	4	2	4	3	3	3	3	2	2.9	1	2	1	5	1	4	3	4	4	1	3	2	2.58333	2	1	3	4	4	1	1	4	1	2	2	4	2.41667	4	5	5	5	4.75	2.82143	4	3	4
404	0	0	1	4	4	4	4	4	4	3	4	3	4	3.8	5	5	4	4	4	4	3	6	2	4	5	6	4.33333	7	5	7	7	7	7	7	7	7	6	6	7	6.66667	6	7	7	6	6.5	5.64286	4	4	4
405	0	0	1	4	3	2	3	2	2	3	3	3	2	2.7	6	2	2	1	4	4	4	4	6	1	7	6	3.91667	4	2	4	5	1	6	2	5	4	2	5	2	3.5	7	7	6	7	6.75	4.14286	4	4	4
406	0	0	1	2	3	2	2	4	2	2	2	3	2	2.4	6	5	6	6	4	7	3	5	7	5	7	7	5.66667	4	5	5	5	1	2	3	2	2	2	3	4	3.16667	1	1	4	5	2.75	4.17857	4	4	4
407	0	1	1	2	2	3	2	1	3	3	2	2	2	2.2	5	4	4	5	5	4	5	5	6	5	6	6	5	6	3	4	4	4	6	4	5	3	5	4	7	4.58333	4	7	6	6	5.75	4.92857	2	3	2
408	0	1	1	3	2	3	3	4	2	4	4	2	2	2.9	7	7	7	7	7	7	5	7	6	5	6	7	6.5	7	6	7	7	7	7	5	5	5	7	7	6	6.33333	5	7	7	7	6.5	6.42857	4	4	4
409	0	1	1	3	1	2	2	4	3	2	3	3	2	2.5	3	4	5	6	4	3	4	5	6	6	3	7	4.66667	4	4	1	2	4	4	2	1	1	2	3	3	2.58333	5	6	5	4	5	3.82143	3	3	4
410	1	1	1	2	1	2	2	2	1	2	2	1	2	1.7	3	2	4	1	4	5	7	5	5	4	6	6	4.33333	5	5	6	5	4	6	7	4	1	5	5	3	4.66667	4	4	5	2	3.75	4.39286	1	2	3
411	0	0	1	2	1	3	2	1	2	2	2	2	2	1.9	2	3	4	3	3	4	5	6	6	4	3	5	4	5	4	1	4	3	1	1	4	1	5	4	1	2.83333	5	6	7	7	6.25	3.82143	4	3	3
412	1	0	0	1	2	1	2	1	1	1	2	2	1	1.4	2	1	1	2	1	2	1	1	2	1	2	2	1.5	3	2	1	1	2	1	1	2	1	2	1	1	1.5	2	3	4	3	3	1.71429	3	4	1
413	0	1	1	3	3	2	2	3	4	2	2	4	2	2.7	7	7	7	6	7	7	7	7	7	7	7	7	6.91667	6	7	5	6	6	6	7	6	6	6	4	4	5.75	5	5	6	5	5.25	6.17857	5	4	4
414	0	0	1	3	3	2	2	2	1	2	1	2	2	2	1	1	3	2	3	4	4	3	2	3	4	5	2.91667	2	4	1	2	4	2	1	3	3	2	3	1	2.33333	6	5	4	6	5.25	3	1	1	2
415	1	0	0	1	1	2	1	1	1	2	1	2	2	1.4	4	2	2	4	1	1	4	1	6	1	4	4	2.83333	1	4	1	1	4	4	1	3	1	3	1	3	2.25	1	1	2	4	2	2.46429	1	1	1
416	0	0	0	1	2	1	1	2	2	1	1	1	1	1.3	2	1	2	1	1	3	1	1	3	4	4	3	2.16667	4	3	1	3	2	4	1	1	1	2	2	2	2.16667	4	4	5	4	4.25	2.46429	3	1	2
417	0	0	1	2	2	3	2	3	1	2	2	2	2	2.1	3	2	4	1	5	2	3	6	4	5	4	2	3.41667	2	4	1	3	3	1	1	3	1	1	1	1	1.83333	2	3	3	4	3	2.67857	1	1	1
418	0	1	1	2	1	4	2	2	3	2	2	2	2	2.2	4	6	7	7	7	7	4	7	6	6	7	7	6.25	6	4	5	6	2	6	7	4	3	1	4	4	4.33333	7	7	7	6	6.75	5.5	3	3	3
419	0	0	1	2	1	1	3	3	3	2	3	3	3	2.4	6	6	4	4	3	1	7	5	6	5	5	6	4.83333	6	6	3	5	5	4	5	5	5	4	4	7	4.91667	5	3	1	4	3.25	4.64286	5	4	4
420	0	1	1	2	3	2	2	2	3	2	2	2	1	2.1	3	4	4	1	2	3	2	2	3	2	2	6	2.83333	3	5	2	1	5	5	4	4	5	3	3	2	3.5	4	3	4	2	3.25	3.17857	3	3	4
421	0	1	1	2	2	2	2	2	2	3	2	2	2	2.1	2	2	3	1	4	4	1	1	3	3	5	3	2.66667	4	3	5	3	2	7	2	5	4	4	4	5	4	4	4	5	3	4	3.42857	4	3	1
422	0	1	1	4	3	4	2	2	1	4	2	2	2	2.6	4	4	5	5	5	7	7	5	7	4	7	6	5.5	6	6	7	6	6	7	7	2	5	4	3	6	5.41667	7	6	7	6	6.5	5.60714	4	3	4
423	0	1	1	2	2	2	2	2	2	2	3	2	2	2.1	1	1	3	3	1	1	3	1	4	3	4	3	2.33333	3	1	4	1	1	7	1	1	4	2	1	1	2.25	3	3	4	5	3.75	2.5	3	2	2
424	0	0	1	3	2	3	2	3	2	3	3	2	2	2.5	5	5	4	5	1	3	3	5	6	4	6	5	4.33333	7	7	5	5	5	7	7	4	7	5	6	6	5.91667	5	6	7	6	6	5.25	4	3	3
425	0	1	1	4	4	4	3	4	4	2	4	4	3	3.6	1	4	2	3	4	4	1	3	6	4	4	5	3.41667	5	6	4	2	5	6	3	1	4	3	4	4	3.91667	5	7	5	7	6	4	2	2	2
426	0	0	1	3	4	3	2	4	3	4	3	4	3	3.3	4	2	4	4	1	3	1	5	4	4	2	4	3.16667	5	6	3	5	5	7	3	2	4	2	3	5	4.16667	5	4	5	4	4.5	3.78571	4	4	4
427	0	1	1	4	4	4	4	4	4	4	4	3	3	3.8	4	5	4	4	1	5	4	6	7	5	6	7	4.83333	7	7	6	7	7	7	6	7	7	7	6	7	6.75	6	7	6	6	6.25	5.85714	5	4	3
428	1	0	0	1	1	1	1	1	1	2	2	2	2	1.4	2	3	2	1	2	1	1	3	5	2	5	2	2.41667	2	1	1	4	1	3	2	1	1	2	1	1	1.66667	3	3	4	1	2.75	2.14286	1	1	2
429	0	0	1	1	2	1	2	2	1	3	1	2	4	1.9	5	4	5	5	4	2	1	6	3	5	5	4	4.08333	5	2	6	4	6	6	5	1	5	4	6	3	4.41667	4	4	4	4	4	4.21429	3	2	3
430	0	1	1	3	4	3	2	2	3	3	2	2	2	2.6	5	5	7	5	6	4	5	7	7	5	4	7	5.58333	2	4	1	2	5	4	2	2	1	2	4	1	2.5	5	5	5	6	5.25	4.21429	4	3	2
431	0	1	1	2	3	2	2	2	4	2	2	1	1	2.1	5	3	7	4	4	5	6	5	4	6	6	6	5.08333	4	5	5	2	6	6	7	2	4	5	4	4	4.5	6	4	4	5	4.75	4.78571	3	2	2
432	0	1	1	4	3	4	4	4	4	4	4	3	4	3.8	6	6	6	4	7	7	5	5	6	7	5	7	5.91667	7	5	6	7	7	5	4	6	7	4	5	7	5.83333	5	4	6	6	5.25	5.78571	4	3	4
433	0	0	1	3	3	4	2	4	4	3	3	4	4	3.4	3	3	1	1	1	1	2	2	4	4	3	2	2.25	3	2	3	5	2	3	4	3	3	5	4	4	3.41667	3	4	4	4	3.75	2.96429	1	4	1
434	0	0	1	4	4	4	4	4	3	4	4	3	4	3.8	2	3	2	3	1	1	4	4	4	4	3	2	2.75	4	5	1	3	3	4	7	2	5	3	1	4	3.5	5	6	5	7	5.75	3.5	5	3	4
435	0	0	1	3	3	2	2	2	3	2	2	2	2	2.3	5	5	4	4	6	5	5	6	7	7	7	6	5.58333	7	3	7	5	5	6	3	5	7	4	4	5	5.08333	6	6	6	6	6	5.42857	4	5	4
436	0	1	1	2	1	3	2	2	3	2	2	2	1	2	7	7	7	4	6	6	6	7	5	5	6	5	5.91667	5	5	7	5	5	5	5	5	4	5	3	6	5	4	3	4	4	3.75	5.21429	2	1	2
437	0	0	1	2	2	2	2	2	2	2	2	2	1	1.9	5	6	6	4	6	4	6	7	6	5	5	7	5.58333	6	6	3	3	4	5	6	5	4	4	5	5	4.66667	2	3	4	3	3	4.82143	3	3	1
438	0	0	1	2	3	4	2	2	2	3	3	2	2	2.5	3	1	3	1	2	1	1	4	3	2	4	6	2.58333	3	2	1	2	3	3	1	3	1	3	1	2	2.08333	2	3	3	6	3.5	2.5	2	1	1
439	0	0	1	2	1	2	1	1	3	1	1	2	2	1.6	1	2	1	3	1	2	2	1	2	2	3	2	1.83333	6	5	7	5	6	4	4	4	4	6	5	3	4.91667	2	4	6	2	3.5	3.39286	4	3	4
440	0	0	1	2	2	1	1	2	2	3	2	2	2	1.9	7	7	7	7	3	5	5	7	7	7	7	6	6.25	4	3	5	5	4	6	2	4	4	4	3	4	4	7	5	6	5	5.75	5.21429	3	2	4
441	0	0	1	1	1	1	2	1	1	2	2	2	2	1.5	5	3	7	1	4	3	3	5	5	3	4	5	4	3	5	4	3	3	2	1	3	4	5	4	4	3.41667	3	3	4	7	4.25	3.78571	2	3	2
442	0	1	1	2	3	4	4	4	4	3	4	3	4	3.5	5	6	5	5	4	4	4	7	4	4	6	4	4.83333	6	5	6	4	6	5	5	4	7	7	6	6	5.58333	5	7	5	5	5.5	5.25	1	2	1
443	0	1	1	2	1	2	2	1	1	1	2	2	1	1.5	2	3	1	1	1	1	2	1	3	2	1	3	1.75	2	2	5	4	4	2	4	1	1	1	2	1	2.41667	4	4	4	4	4	2.35714	1	1	2
444	1	1	0	1	1	1	1	1	1	2	1	1	1	1.1	2	1	2	1	1	1	1	1	2	4	1	3	1.66667	3	2	3	1	5	1	2	1	1	2	4	3	2.33333	4	4	4	3	3.75	2.25	2	1	3
445	0	0	1	4	4	4	2	4	4	4	3	4	4	3.7	7	6	7	7	7	5	7	7	7	7	7	7	6.75	5	7	6	5	5	4	5	4	6	4	4	3	4.83333	7	6	6	6	6.25	5.85714	4	5	4
446	0	0	1	2	3	3	1	2	2	1	2	2	2	2	7	6	6	7	5	5	6	7	7	7	7	7	6.41667	7	7	7	7	7	6	7	6	7	6	7	7	6.75	5	5	5	4	4.75	6.32143	5	5	4
447	0	0	1	4	4	2	2	3	2	3	2	3	1	2.6	4	4	6	3	4	3	2	4	4	6	4	5	4.08333	4	4	2	2	4	2	1	4	4	3	2	3	2.91667	5	5	6	4	5	3.71429	1	3	2
448	0	0	0	2	1	2	1	3	2	3	2	2	3	2.1	3	1	2	2	2	2	1	2	2	1	4	4	2.16667	2	1	2	3	2	1	2	4	1	1	1	2	1.83333	6	5	5	6	5.5	2.5	2	3	1
449	0	0	1	4	2	2	2	4	2	4	4	2	3	2.9	5	3	5	7	4	4	4	4	6	4	5	3	4.5	6	7	5	5	4	5	5	7	7	7	7	7	6	3	3	3	3	3	4.92857	5	5	3
450	0	0	1	2	4	4	2	2	2	3	2	2	3	2.6	1	3	1	1	1	4	5	2	2	1	4	4	2.41667	1	1	4	2	1	4	3	4	2	4	3	3	2.66667	4	3	4	1	3	2.60714	4	3	4
451	0	0	1	3	2	3	2	2	3	3	4	3	3	2.8	6	6	4	7	5	5	6	6	5	6	6	7	5.75	7	7	7	7	7	7	6	7	6	7	7	6	6.75	4	4	3	3	3.5	5.85714	4	3	3
452	0	1	1	2	2	3	2	2	2	4	2	3	3	2.5	5	6	6	5	5	5	4	6	5	6	6	4	5.25	6	7	7	4	7	7	7	5	7	5	5	4	5.91667	5	5	3	6	4.75	5.46429	3	3	3
453	0	1	1	4	4	4	4	4	4	4	4	4	4	4	3	2	4	4	4	7	5	4	5	3	6	5	4.33333	7	6	7	7	7	7	7	6	7	6	6	7	6.66667	4	4	5	5	4.5	5.35714	4	5	4
454	1	1	1	1	2	1	2	1	2	2	1	2	2	1.6	2	2	5	1	1	1	3	7	4	4	3	3	3	4	1	4	6	5	7	4	2	4	1	1	4	3.58333	3	4	4	4	3.75	3.35714	4	1	1
455	1	1	1	1	1	2	1	1	2	2	1	1	2	1.4	2	3	2	1	1	3	1	3	2	5	2	5	2.5	4	1	4	4	3	6	2	4	4	4	4	1	3.41667	5	1	4	2	3	2.96429	2	1	2
456	0	0	1	1	2	2	1	2	1	1	2	1	3	1.6	3	1	1	1	4	3	2	1	1	1	3	3	2	4	7	4	6	5	6	3	4	7	5	4	4	4.91667	4	5	6	5	5	3.67857	1	4	1
457	0	1	1	3	4	3	2	4	4	4	3	2	2	3.1	6	5	7	5	5	7	4	7	7	7	6	5	5.91667	2	3	2	1	3	2	2	1	4	2	1	1	2	5	5	5	4	4.75	4.07143	4	4	3
458	0	0	0	2	3	2	2	1	3	2	2	2	2	2.1	1	1	2	1	2	2	3	3	1	3	1	4	2	3	3	3	1	5	3	2	1	1	3	1	1	2.25	1	1	3	1	1.5	2.03571	3	1	4
459	0	1	1	1	2	1	2	1	1	3	2	2	2	1.7	3	5	5	2	1	5	5	5	4	4	4	5	4	6	5	2	4	3	3	3	5	4	4	5	1	3.75	6	6	7	6	6.25	4.21429	2	1	2
460	0	1	1	1	1	1	2	1	2	1	1	3	3	1.6	4	6	6	5	7	5	4	7	6	6	6	7	5.75	7	5	6	7	7	7	6	6	5	5	6	6	6.08333	6	5	7	7	6.25	5.96429	5	4	4
461	0	1	1	1	2	1	1	1	2	1	2	2	2	1.5	1	2	2	3	1	1	1	1	2	1	3	5	1.91667	5	1	4	4	6	4	5	3	4	4	4	2	3.83333	2	1	2	1	1.5	2.67857	4	3	3
462	0	1	1	2	4	3	2	2	3	3	2	2	4	2.7	7	6	7	7	7	7	4	7	7	7	6	7	6.58333	4	5	6	6	7	6	6	6	5	7	4	5	5.58333	4	5	4	5	4.5	5.85714	3	4	4
463	0	1	1	4	3	4	4	4	4	4	4	4	4	3.9	6	6	7	7	6	7	4	7	7	7	6	7	6.41667	7	7	7	7	7	7	7	7	5	7	7	7	6.83333	7	7	7	7	7	6.67857	3	4	4
464	0	0	1	4	3	4	4	4	3	4	4	3	3	3.6	4	3	2	1	3	4	4	4	4	6	4	7	3.83333	3	1	2	1	3	5	5	2	4	4	4	6	3.33333	4	4	4	4	4	3.64286	4	5	4
465	0	0	1	4	3	2	2	2	3	4	3	3	4	3	5	5	7	5	5	4	6	7	6	6	5	6	5.58333	5	3	2	4	5	7	4	4	3	3	4	3	3.91667	5	6	5	5	5.25	4.82143	2	3	2
466	0	1	1	4	3	4	4	2	3	3	4	4	4	3.5	5	3	5	4	6	4	4	7	6	7	7	7	5.41667	3	4	3	2	1	3	1	4	4	4	4	1	2.83333	7	5	6	4	5.5	4.32143	4	4	3
467	0	1	1	2	2	2	2	2	2	2	2	2	3	2.1	6	7	6	3	4	6	4	7	7	7	7	7	5.91667	4	7	6	6	4	6	6	5	6	7	6	6	5.75	6	5	5	2	4.5	5.64286	4	2	1
468	0	1	1	2	2	2	2	2	2	2	2	1	2	1.9	3	4	6	3	4	4	2	7	6	3	4	6	4.33333	4	4	1	5	4	1	1	4	1	1	2	3	2.58333	2	4	2	3	2.75	3.35714	2	1	2
469	0	0	1	2	2	2	2	2	2	2	2	2	2	2	7	6	7	5	6	7	7	7	7	7	7	7	6.66667	7	3	7	7	5	6	7	6	5	6	6	5	5.83333	6	6	7	6	6.25	6.25	3	3	4
470	0	0	1	4	3	4	2	3	3	4	2	2	4	3.1	7	6	7	7	6	6	6	7	7	7	6	7	6.58333	7	7	6	6	7	7	7	6	6	7	6	4	6.33333	5	4	5	4	4.5	6.17857	4	3	3
471	0	1	1	3	3	4	2	4	4	4	3	4	2	3.3	6	5	7	5	5	5	4	5	7	5	5	6	5.41667	6	7	5	7	7	7	7	6	6	7	7	5	6.41667	4	4	4	1	3.25	5.53571	4	4	3
472	0	0	0	2	2	3	1	2	2	1	1	2	2	1.8	5	4	5	4	4	4	3	6	7	5	6	4	4.75	5	3	1	3	3	4	2	4	3	2	3	1	2.83333	5	6	3	5	4.75	3.92857	1	2	2
473	0	0	1	3	3	4	2	4	3	4	3	4	4	3.4	5	5	5	4	5	5	5	6	6	6	6	6	5.33333	6	5	5	4	4	5	5	5	7	6	3	4	4.91667	4	5	5	5	4.75	5.07143	5	3	4
474	0	1	0	1	2	1	2	1	1	1	1	1	1	1.2	6	5	4	3	3	5	2	5	5	5	4	5	4.33333	4	3	2	3	2	3	4	1	4	3	2	2	2.75	4	4	3	4	3.75	3.57143	3	1	2
475	0	0	0	1	1	1	1	1	1	2	2	1	2	1.3	1	5	3	1	1	1	4	3	3	4	5	3	2.83333	6	6	4	5	4	6	4	4	4	7	5	7	5.16667	3	4	4	2	3.25	3.89286	2	1	2
476	0	1	1	4	4	3	4	4	3	4	4	4	3	3.7	5	4	4	1	3	6	4	7	4	5	6	6	4.58333	6	6	4	6	3	7	4	4	4	6	5	6	5.08333	2	3	1	4	2.5	4.5	4	4	4
477	0	1	1	3	4	4	2	3	4	3	3	2	4	3.2	7	6	7	6	6	7	7	7	7	7	7	7	6.75	2	2	5	1	1	2	3	5	1	1	1	1	2.08333	7	7	6	7	6.75	4.75	2	4	4
478	0	1	1	4	3	3	4	4	4	4	4	3	3	3.6	6	7	7	7	4	5	7	7	7	7	7	7	6.5	7	7	7	7	6	7	7	6	7	7	6	5	6.58333	7	6	6	7	6.5	6.53571	4	4	4
479	0	0	0	2	1	3	2	2	2	2	2	1	2	1.9	1	2	1	1	3	1	1	4	4	1	2	1	1.83333	2	4	1	1	1	4	2	1	4	3	1	1	2.08333	2	3	2	3	2.5	2.03571	1	1	2
480	0	0	1	3	3	2	2	4	3	4	3	2	4	3	2	1	2	2	1	1	3	2	4	4	4	4	2.5	6	7	6	5	6	7	7	5	5	3	7	4	5.66667	4	4	4	4	4	4.07143	5	4	2
481	0	0	1	1	2	1	2	2	1	2	2	1	2	1.6	5	4	7	3	2	4	4	7	6	2	5	6	4.58333	5	2	4	1	5	4	3	4	3	4	4	3	3.5	4	4	6	5	4.75	4.14286	3	4	4
482	0	1	1	2	2	2	3	2	1	2	2	2	2	2	5	3	2	1	2	4	5	3	4	4	3	3	3.25	6	5	3	5	6	6	5	4	4	2	1	3	4.16667	2	3	1	3	2.25	3.5	2	2	1
483	0	0	1	3	3	3	2	4	4	2	2	2	4	2.9	4	5	3	3	1	1	2	5	5	4	5	3	3.41667	4	6	2	1	2	4	3	1	3	3	3	1	2.75	5	5	5	5	5	3.35714	3	2	4
484	0	0	1	2	1	2	2	2	2	2	2	2	2	1.9	6	6	6	6	5	5	6	7	7	6	5	6	5.91667	6	7	1	5	5	5	7	3	5	5	5	4	4.83333	6	7	7	6	6.5	5.53571	5	4	4
485	0	0	1	2	2	2	1	3	2	3	2	2	2	2.1	6	6	7	5	6	5	6	7	6	7	6	7	6.16667	4	4	1	1	5	5	5	3	3	7	4	5	3.91667	7	7	7	6	6.75	5.28571	1	3	1
486	0	1	1	1	2	1	2	1	2	3	2	2	2	1.8	7	5	7	6	5	7	7	7	7	7	7	7	6.58333	5	7	7	3	7	7	3	4	5	5	3	4	5	3	4	4	1	3	5.39286	2	4	3
487	0	0	1	3	1	3	2	2	3	3	3	3	2	2.5	4	4	2	3	4	4	2	6	4	3	3	4	3.58333	5	6	7	5	7	7	3	5	5	5	5	5	5.41667	7	7	7	7	7	4.85714	4	4	3
488	0	1	1	3	4	4	3	4	4	4	4	2	4	3.6	6	7	7	4	6	4	7	7	7	7	7	7	6.33333	7	7	7	7	7	7	7	5	6	6	6	7	6.58333	3	5	4	5	4.25	6.14286	4	5	3
489	0	0	1	1	2	2	1	2	1	2	2	2	1	1.6	1	1	2	1	3	2	1	3	4	1	5	5	2.41667	6	7	7	5	5	6	5	6	6	6	5	5	5.75	3	3	3	1	2.5	3.85714	4	4	4
490	0	1	1	1	2	1	2	2	1	1	2	2	2	1.6	4	1	1	1	1	2	4	2	1	1	1	2	1.75	6	7	6	5	7	7	3	3	3	2	4	5	4.83333	5	6	4	5	5	3.53571	3	1	2
491	0	1	1	2	2	2	3	4	2	2	2	2	3	2.4	6	4	6	5	6	5	7	7	5	5	7	7	5.83333	6	7	7	5	7	7	6	7	4	6	6	6	6.16667	6	5	6	6	5.75	5.96429	3	4	3
492	0	0	1	2	3	2	2	1	2	3	1	3	2	2.1	2	2	4	3	1	4	2	4	4	4	4	5	3.25	5	2	3	3	3	3	4	5	4	4	1	7	3.66667	2	1	4	4	2.75	3.35714	3	3	4
493	0	1	1	2	2	3	2	2	2	2	2	2	2	2.1	4	3	6	4	4	5	4	5	3	5	6	6	4.58333	7	7	7	7	6	7	7	6	7	7	7	7	6.83333	7	7	7	7	7	5.89286	3	3	2
494	0	0	1	3	2	3	2	3	2	4	2	2	2	2.5	6	5	7	7	5	5	6	7	5	7	6	7	6.08333	7	7	6	5	7	6	6	7	5	6	7	6	6.25	7	7	7	5	6.5	6.21429	4	3	3
495	0	0	1	3	4	2	4	3	4	3	4	3	3	3.3	7	7	5	5	7	7	7	7	7	7	7	7	6.66667	7	6	7	6	7	7	7	7	6	6	6	7	6.58333	5	5	4	4	4.5	6.32143	2	4	4
496	0	1	1	2	2	1	2	1	3	2	2	2	2	1.9	6	5	4	7	3	6	7	7	6	5	6	7	5.75	6	7	6	5	5	3	5	5	5	1	6	4	4.83333	5	4	3	2	3.5	5.03571	3	2	3
497	0	0	1	2	1	2	1	1	3	2	2	1	2	1.7	1	4	1	1	3	3	2	5	2	2	4	3	2.58333	3	6	1	3	3	2	1	4	3	4	4	2	3	4	1	3	1	2.25	2.71429	3	1	1
498	0	1	1	1	2	1	2	2	1	2	2	2	2	1.7	5	4	7	7	3	4	1	5	4	3	5	6	4.5	5	7	7	5	6	6	4	4	6	6	5	6	5.58333	4	4	4	5	4.25	4.92857	4	3	2
499	0	1	1	3	4	3	2	4	3	3	4	4	3	3.3	3	4	5	3	5	5	3	6	6	7	5	6	4.83333	5	5	6	4	5	7	7	5	5	7	5	5	5.5	5	5	5	5	5	5.14286	2	3	3
500	0	1	1	1	2	2	2	2	1	2	2	1	2	1.7	5	3	5	4	6	5	3	5	7	6	4	6	4.91667	2	2	2	3	3	6	3	1	1	1	1	2	2.25	3	4	3	3	3.25	3.53571	1	3	1
501	0	1	1	4	3	4	2	4	3	4	4	4	3	3.5	4	5	6	5	5	6	5	7	6	5	7	7	5.66667	7	7	7	6	7	7	7	5	7	6	7	7	6.66667	7	7	7	7	7	6.28571	3	4	3
502	0	0	1	1	2	1	2	1	1	2	1	3	1	1.5	5	5	6	7	3	5	5	4	6	3	4	7	5	7	7	5	3	4	3	5	4	4	5	5	4	4.66667	6	5	7	5	5.75	4.96429	3	3	1
503	0	0	1	3	2	2	2	2	2	3	2	2	2	2.2	4	4	5	5	4	7	4	7	6	4	6	7	5.25	7	5	7	6	7	7	5	5	7	5	4	7	6	4	4	6	3	4.25	5.42857	3	3	2
504	0	0	1	2	2	2	1	1	1	2	2	2	2	1.7	5	3	5	5	4	4	4	6	5	3	5	3	4.33333	5	4	3	5	5	6	3	2	5	3	1	1	3.58333	5	6	7	7	6.25	4.28571	1	3	3
505	0	1	0	1	2	1	1	1	1	2	1	2	2	1.4	1	2	2	1	5	4	1	3	2	1	2	3	2.25	4	2	3	2	2	4	2	1	1	3	3	1	2.33333	2	3	2	2	2.25	2.28571	2	2	1
506	0	1	1	4	2	4	3	4	3	4	3	4	3	3.4	5	4	6	4	7	5	5	6	6	5	4	3	5	7	7	6	7	7	7	7	6	7	7	6	6	6.66667	6	6	4	5	5.25	5.75	4	3	3
507	0	0	1	3	4	4	2	4	3	4	4	4	3	3.5	5	6	7	7	5	5	6	6	7	5	7	7	6.08333	7	6	7	5	7	5	7	7	4	6	5	6	6	7	7	7	7	7	6.17857	4	4	4
508	0	1	1	3	4	3	2	3	4	3	4	3	4	3.3	3	4	6	3	4	4	5	5	7	6	3	7	4.75	7	5	6	7	7	7	6	6	6	4	5	7	6.08333	4	6	6	7	5.75	5.46429	4	5	3
509	0	0	1	3	4	4	3	4	3	3	3	2	4	3.3	6	7	7	6	7	7	6	7	7	7	7	7	6.75	5	5	5	6	2	4	5	5	2	4	1	5	4.08333	4	4	4	4	4	5.21429	5	5	4
510	0	1	1	2	3	2	1	2	2	3	2	2	2	2.1	3	3	5	4	5	1	3	5	5	2	1	3	3.33333	5	5	2	5	7	7	5	6	7	4	7	5	5.41667	6	7	6	7	6.5	4.67857	1	2	1
511	0	1	1	3	4	3	2	4	4	3	4	2	2	3.1	5	5	7	6	4	7	4	7	6	5	7	6	5.75	5	5	6	6	5	2	5	6	3	5	5	6	4.91667	7	7	7	7	7	5.57143	3	4	2
512	0	1	1	3	3	3	2	3	3	4	4	3	3	3.1	7	7	7	5	4	5	5	7	7	5	5	7	5.91667	7	7	6	5	7	7	7	7	7	5	7	5	6.41667	6	7	6	7	6.5	6.21429	3	3	3
513	0	1	1	2	1	2	1	2	1	2	2	2	2	1.7	5	4	5	6	2	5	5	6	4	4	5	6	4.75	7	5	6	5	7	5	5	5	5	7	4	7	5.66667	2	2	4	3	2.75	4.85714	1	4	2
514	0	0	0	1	1	1	1	1	2	2	1	1	1	1.2	1	2	2	1	3	4	3	4	2	3	3	3	2.58333	4	3	2	1	4	2	3	1	4	4	1	3	2.66667	4	5	2	3	3.5	2.75	1	1	2
515	0	0	1	1	1	2	1	2	2	2	1	2	1	1.5	2	1	1	1	1	4	1	2	3	4	3	4	2.25	6	4	6	5	6	5	5	3	5	4	4	3	4.66667	6	6	4	6	5.5	3.75	4	3	4
516	0	0	1	1	2	1	1	2	2	2	2	1	1	1.5	1	4	3	4	4	6	2	5	4	4	4	5	3.83333	7	6	7	6	6	5	5	6	5	6	7	5	5.91667	5	4	4	6	4.75	4.85714	3	3	1
517	1	1	0	1	2	1	2	2	1	2	2	1	1	1.5	1	4	4	3	5	3	4	2	6	2	4	3	3.41667	4	5	2	4	6	6	3	4	5	4	2	4	4.08333	4	3	3	4	3.5	3.71429	1	3	1
518	0	1	1	3	3	4	2	2	4	4	4	4	4	3.4	3	4	6	7	5	5	3	6	5	5	6	5	5	7	5	7	7	6	7	7	7	6	7	7	5	6.5	7	7	5	7	6.5	5.85714	2	3	3
519	0	1	1	3	2	2	2	2	2	1	2	2	3	2.1	1	3	3	2	1	4	1	5	4	4	3	5	3	7	6	6	7	7	6	7	7	7	7	6	6	6.58333	2	4	4	4	3.5	4.60714	1	1	1
520	0	1	1	4	4	4	4	4	4	4	4	4	4	4	7	7	7	7	6	7	6	7	6	7	7	6	6.66667	7	7	7	7	7	7	7	7	7	7	7	5	6.83333	6	7	7	7	6.75	6.75	4	4	3
521	0	0	1	4	4	4	4	4	4	4	4	4	4	4	5	2	4	4	3	3	4	5	3	4	3	5	3.75	7	5	4	5	5	7	5	4	4	6	5	5	5.16667	4	4	2	3	3.25	4.28571	5	4	4
522	0	1	0	4	2	4	2	1	3	3	4	3	2	2.8	3	1	1	1	1	3	1	2	3	1	2	1	1.66667	1	4	2	2	4	2	2	3	5	4	3	1	2.75	2	1	3	3	2.25	2.21429	1	2	1
523	0	1	1	3	4	4	2	2	4	3	4	2	2	3	6	5	7	5	4	4	6	6	7	6	4	7	5.58333	6	5	2	2	5	7	5	6	5	4	5	3	4.58333	6	7	7	7	6.75	5.32143	3	3	4
524	0	1	1	3	3	2	2	1	2	3	2	2	3	2.3	7	6	7	5	4	4	4	7	7	7	7	7	6	5	5	4	3	4	4	5	5	2	5	5	6	4.41667	4	5	6	5	5	5.17857	1	3	3
525	0	0	1	3	2	4	3	4	3	4	2	2	3	3	4	4	6	4	2	6	5	4	4	5	4	3	4.25	1	3	1	5	1	2	2	1	1	4	3	1	2.08333	5	5	4	4	4.5	3.35714	3	2	3
526	0	1	1	2	1	2	2	2	3	2	2	1	2	1.9	4	3	3	4	2	4	3	2	3	4	3	4	3.25	2	6	1	2	3	1	1	1	3	1	4	2	2.25	3	1	2	1	1.75	2.60714	2	1	1
527	1	1	1	2	3	1	2	3	3	3	2	2	2	2.3	3	1	1	1	3	1	2	3	4	4	4	5	2.66667	4	4	2	3	3	2	2	2	2	1	1	1	2.25	5	4	4	4	4.25	2.71429	2	1	2
528	0	0	1	2	3	4	4	4	3	3	4	2	3	3.2	6	4	7	7	6	4	6	7	7	7	4	7	6	6	6	1	5	5	3	5	3	6	4	7	4	4.58333	6	7	6	7	6.5	5.46429	4	3	3
529	0	0	1	2	3	3	4	2	3	3	3	2	2	2.7	3	1	2	4	1	4	5	4	4	4	5	5	3.5	2	2	4	3	3	2	2	1	2	2	4	1	2.33333	4	4	3	4	3.75	3.03571	2	4	2
530	1	0	1	2	1	2	2	2	2	1	2	2	1	1.7	7	3	6	4	6	6	6	5	5	4	6	6	5.33333	7	5	6	7	7	7	7	5	7	7	5	4	6.16667	6	4	5	7	5.5	5.71429	4	3	4
531	1	0	1	3	2	2	3	2	2	3	3	2	4	2.6	4	5	4	3	1	4	5	5	5	6	6	5	4.41667	5	6	5	5	4	5	2	5	5	4	4	3	4.41667	5	5	4	4	4.5	4.42857	1	4	4
532	1	0	1	2	1	2	3	3	3	4	2	3	2	2.5	3	3	6	4	5	4	5	5	6	6	4	7	4.83333	5	4	4	4	4	4	4	5	1	6	2	4	3.91667	6	4	5	4	4.75	4.42857	4	3	2
533	1	0	1	3	2	3	2	2	2	3	2	2	2	2.3	7	5	6	4	5	4	4	7	5	5	6	6	5.33333	5	6	7	5	6	7	5	5	5	4	4	5	5.33333	7	7	5	6	6.25	5.46429	2	3	3
534	1	0	1	2	3	3	4	4	3	3	4	3	4	3.3	2	2	2	3	1	3	1	4	3	2	2	3	2.33333	4	6	7	7	5	6	7	7	3	5	6	2	5.41667	6	7	7	5	6.25	4.21429	4	4	4
535	0	0	1	4	4	3	4	4	4	4	4	4	3	3.8	7	5	7	4	7	7	7	7	7	7	7	7	6.58333	7	5	7	6	7	6	7	6	7	7	7	7	6.58333	6	7	7	7	6.75	6.60714	5	5	4
536	1	0	1	2	1	2	2	1	2	2	2	2	2	1.8	6	5	6	6	6	7	5	6	7	7	7	6	6.16667	6	5	7	6	6	7	7	5	4	4	7	4	5.66667	7	7	6	6	6.5	6	4	4	4
537	0	0	1	2	2	3	2	2	2	2	2	3	3	2.3	2	3	3	4	4	7	4	6	4	3	5	7	4.33333	7	7	7	6	5	7	7	7	6	6	5	6	6.33333	7	7	7	5	6.5	5.5	3	3	4
538	1	0	1	2	1	1	1	1	2	1	1	1	1	1.2	1	1	1	1	1	4	1	1	4	3	3	3	2	2	3	1	4	1	1	2	1	1	2	1	1	1.66667	3	4	2	1	2.5	1.92857	3	3	4
539	1	0	1	1	1	2	2	1	2	3	2	1	2	1.7	4	4	7	4	5	5	4	5	5	6	5	7	5.08333	6	7	7	7	7	7	6	6	6	4	6	5	6.16667	6	7	7	5	6.25	5.71429	3	1	1
540	1	0	1	2	2	1	1	1	2	2	1	2	1	1.5	7	5	7	3	5	7	6	7	7	6	7	7	6.16667	6	6	7	6	5	7	7	4	7	5	5	7	6	7	7	5	7	6.5	6.14286	1	3	2
541	1	0	1	1	1	2	1	1	1	2	2	2	1	1.4	4	4	1	2	3	1	2	4	4	4	4	4	3.08333	6	7	6	6	4	7	7	4	5	6	5	4	5.58333	3	4	3	4	3.5	4.21429	3	3	3
542	1	0	1	4	2	1	2	1	2	2	2	3	2	2.1	3	1	2	2	1	2	1	3	3	2	5	2	2.25	5	7	5	7	4	6	5	4	7	5	5	5	5.41667	4	4	4	1	3.25	3.75	3	5	4
543	0	1	1	4	4	3	3	4	4	4	4	3	4	3.7	7	6	7	6	5	7	7	7	6	7	7	7	6.58333	7	7	7	7	7	7	7	7	7	7	5	7	6.83333	5	7	6	7	6.25	6.64286	5	5	4
544	1	1	1	3	2	2	2	2	3	2	2	2	2	2.2	5	3	2	4	2	3	1	1	4	4	4	3	3	2	2	5	4	3	1	1	1	1	1	4	4	2.41667	5	5	4	1	3.75	2.85714	3	1	3
545	0	1	1	1	2	3	1	2	1	2	2	1	3	1.8	1	1	1	1	4	1	1	3	1	1	2	2	1.58333	3	3	5	3	4	2	3	4	3	3	1	4	3.16667	2	3	1	4	2.5	2.39286	3	1	3
546	0	0	1	4	4	4	4	4	4	4	4	4	4	4	7	6	7	5	6	6	7	6	6	7	7	6	6.33333	7	7	7	7	6	7	7	7	7	7	5	6	6.66667	4	5	4	5	4.5	6.21429	3	5	4
547	1	0	1	4	4	4	4	4	4	4	4	4	3	3.9	7	7	7	6	7	7	6	7	6	7	6	7	6.66667	7	7	7	6	5	6	7	7	7	6	6	5	6.33333	5	6	5	5	5.25	6.32143	3	4	3
548	1	1	1	3	3	1	2	3	2	4	3	3	4	2.8	6	6	7	7	7	7	6	7	7	7	7	7	6.75	7	6	6	5	7	7	5	5	5	6	6	5	5.83333	7	7	7	7	7	6.39286	3	3	2
549	0	0	1	4	4	3	4	3	4	4	4	3	3	3.6	4	5	4	4	4	1	6	5	4	5	5	4	4.25	5	4	5	5	5	6	6	2	5	6	5	4	4.83333	6	6	5	4	5.25	4.64286	4	4	4
550	0	1	1	2	3	2	3	2	2	4	3	2	4	2.7	7	7	7	5	7	7	7	7	7	7	7	7	6.83333	6	6	7	4	6	5	6	4	5	4	4	4	5.08333	7	7	7	7	7	6.10714	2	3	2
551	0	0	1	2	2	3	2	3	2	3	2	3	3	2.5	6	6	7	4	7	4	2	7	4	5	7	7	5.5	5	7	4	6	5	7	5	7	5	7	5	5	5.66667	6	7	5	7	6.25	5.67857	1	3	3
552	1	0	1	2	3	4	3	4	4	4	3	3	4	3.4	1	4	2	3	3	6	2	4	4	2	3	4	3.16667	5	4	4	3	1	4	1	2	3	3	4	4	3.16667	1	3	4	4	3	3.14286	3	2	2
553	0	0	1	4	3	4	3	3	4	3	4	2	4	3.4	4	3	4	4	1	4	1	5	4	4	2	3	3.25	3	3	2	3	3	4	2	2	2	1	1	1	2.25	7	7	5	5	6	3.21429	4	4	3
554	0	0	1	4	4	3	3	3	3	4	4	4	4	3.6	7	6	7	7	5	7	7	7	7	7	6	7	6.66667	7	7	6	7	7	7	7	5	7	5	6	6	6.41667	5	6	5	6	5.5	6.39286	5	5	3
555	0	1	1	2	2	1	1	2	1	2	1	2	1	1.5	3	4	4	2	4	3	4	5	3	4	4	7	3.91667	3	3	6	5	5	3	4	1	3	4	3	4	3.66667	4	4	4	4	4	3.82143	1	1	2
556	0	1	1	4	4	4	3	4	4	3	4	3	4	3.7	7	7	6	5	7	5	5	7	7	7	7	7	6.41667	5	5	6	6	7	5	2	4	4	4	4	3	4.58333	7	7	7	7	7	5.71429	4	3	4
557	0	1	1	4	2	4	4	4	4	4	3	2	3	3.4	3	2	5	5	4	1	4	2	2	5	2	2	3.08333	7	6	6	7	7	6	7	7	5	7	5	5	6.25	3	3	5	4	3.75	4.53571	3	2	2
558	0	0	1	2	2	1	1	2	2	2	1	1	2	1.6	4	4	5	4	5	4	4	6	4	6	5	6	4.75	4	2	1	1	3	1	1	1	2	1	2	1	1.66667	2	3	1	2	2	3.03571	4	5	3
559	0	1	1	4	3	4	2	2	4	3	3	2	3	3	6	7	6	5	6	7	6	7	5	7	7	5	6.16667	6	7	6	4	5	7	6	5	4	6	4	4	5.33333	7	6	7	7	6.75	5.89286	3	4	3
560	1	0	1	3	2	2	2	3	3	3	2	3	2	2.5	3	1	2	3	1	2	1	1	3	4	3	2	2.16667	3	4	2	4	4	2	1	2	1	3	4	1	2.58333	2	2	2	2	2	2.32143	2	4	2
561	1	0	1	2	3	3	1	2	3	2	2	4	2	2.4	1	2	2	4	2	3	2	4	4	4	3	3	2.83333	5	7	6	6	7	6	5	7	5	4	4	3	5.41667	7	7	6	6	6.5	4.46429	4	3	4
562	1	0	1	4	4	4	4	4	4	4	4	2	4	3.8	6	6	7	7	6	5	7	7	7	7	7	7	6.58333	6	7	6	6	7	7	7	6	7	7	6	7	6.58333	6	6	7	6	6.25	6.53571	4	3	4
563	0	0	1	3	3	4	2	2	4	4	2	2	3	2.9	7	7	6	4	7	6	7	7	6	7	7	7	6.5	7	7	7	6	7	6	7	7	6	6	7	6	6.58333	5	6	7	7	6.25	6.5	4	4	4
564	1	1	1	2	2	2	2	2	2	3	2	2	2	2.1	1	5	3	4	2	2	3	3	5	1	5	4	3.16667	3	5	6	1	3	2	2	3	5	1	2	2	2.91667	4	5	5	4	4.5	3.25	4	2	3
565	0	1	1	3	3	2	3	3	3	3	3	3	3	2.9	4	3	3	1	4	4	5	5	4	4	4	3	3.66667	7	7	6	5	7	6	6	5	5	5	6	6	5.91667	4	5	6	4	4.75	4.78571	1	1	1
566	1	0	1	1	2	1	2	2	2	2	2	1	2	1.7	3	2	2	3	2	4	2	5	4	4	5	4	3.33333	2	1	4	2	1	1	1	1	5	1	2	2	1.91667	4	1	4	3	3	2.67857	2	2	2
567	0	1	1	2	1	2	1	1	2	2	2	2	2	1.7	2	2	2	2	1	4	1	4	2	4	2	1	2.25	3	4	3	1	4	2	1	1	1	3	4	1	2.33333	4	5	4	4	4.25	2.57143	1	3	3
568	0	0	1	3	4	4	2	4	3	4	4	3	4	3.5	3	3	2	1	4	5	4	5	5	3	2	6	3.58333	5	5	4	4	6	5	3	1	4	4	4	4	4.08333	5	6	7	7	6.25	4.17857	3	3	2
569	1	1	1	4	4	3	4	4	4	3	4	4	4	3.8	4	3	2	4	3	3	3	3	6	3	3	2	3.25	4	5	2	3	1	2	3	1	3	1	2	4	2.58333	3	3	4	4	3.5	3	5	3	4
570	0	0	1	2	2	1	2	3	2	3	2	2	2	2.1	7	6	7	5	4	5	5	7	7	7	7	7	6.16667	4	6	3	5	5	5	4	4	5	6	5	5	4.75	7	6	7	4	6	5.53571	4	4	4
571	0	1	1	2	3	4	2	2	3	2	2	3	4	2.7	4	5	4	2	1	4	4	2	5	5	5	5	3.83333	4	4	4	4	5	4	4	4	7	2	5	3	4.16667	4	5	5	4	4.5	4.07143	1	4	2
572	0	0	1	4	4	3	4	4	4	4	4	3	4	3.8	2	1	1	1	1	4	1	4	4	3	4	4	2.5	5	5	4	5	3	4	2	4	5	4	6	1	4	4	4	4	4	4	3.35714	3	4	4
573	0	0	1	1	1	1	1	2	1	3	2	1	1	1.4	1	3	1	1	5	1	2	3	3	4	3	3	2.5	4	4	4	5	2	3	2	3	3	7	4	1	3.5	3	6	3	4	4	3.14286	2	2	4
574	1	0	1	2	2	2	1	1	3	2	2	2	2	1.9	6	6	4	4	4	4	5	7	5	5	2	4	4.66667	6	5	3	4	4	3	4	4	5	3	6	4	4.25	3	4	3	1	2.75	4.21429	1	3	1
575	1	1	1	3	3	3	3	3	2	2	4	2	3	2.8	4	4	3	5	5	5	6	6	4	6	5	5	4.83333	7	6	7	6	7	7	7	6	7	6	7	7	6.66667	5	5	6	5	5.25	5.67857	4	5	3
576	0	0	1	3	2	2	2	3	4	3	3	3	3	2.8	3	3	5	5	4	4	1	6	5	6	6	5	4.41667	3	2	4	6	3	4	4	2	5	2	4	3	3.5	5	5	7	7	6	4.25	2	3	1
577	0	1	1	2	2	2	2	2	2	3	3	2	2	2.2	5	5	5	7	4	4	6	5	5	7	6	6	5.41667	5	4	4	3	5	3	4	5	1	4	4	3	3.75	5	5	5	4	4.75	4.60714	1	3	2
578	0	0	1	3	3	4	2	3	4	3	3	2	3	3	6	3	6	4	1	5	2	5	7	5	5	3	4.33333	7	6	7	5	7	7	6	7	7	7	7	4	6.41667	5	5	4	5	4.75	5.28571	2	4	4
579	1	0	1	4	3	4	4	2	4	4	3	4	4	3.6	6	7	6	5	4	5	5	7	7	7	7	7	6.08333	6	7	5	7	7	5	4	5	5	4	5	7	5.58333	5	6	7	7	6.25	5.89286	2	4	4
580	0	1	1	2	2	3	2	4	3	4	3	2	3	2.8	6	7	7	7	7	5	7	7	7	7	7	7	6.75	7	7	7	6	5	7	7	7	5	7	7	7	6.58333	6	7	7	5	6.25	6.60714	5	4	4
581	1	1	1	4	3	4	4	3	3	4	3	4	4	3.6	7	7	7	4	6	7	6	7	7	7	6	7	6.5	7	7	7	7	7	7	7	7	6	6	7	6	6.75	7	7	6	4	6	6.53571	3	5	4
582	1	1	1	2	1	2	2	1	3	3	2	2	2	2	4	2	5	4	3	4	4	5	6	4	3	5	4.08333	7	7	6	5	7	7	6	6	6	5	5	5	6	5	6	6	7	6	5.17857	3	2	2
583	1	0	1	4	3	3	3	4	4	4	4	4	4	3.7	6	5	5	4	4	1	4	6	4	5	5	7	4.66667	7	5	3	5	7	3	3	5	5	3	6	4	4.66667	5	6	5	4	5	4.71429	4	4	4
584	0	0	1	4	3	4	3	4	3	4	4	3	3	3.5	6	6	7	7	7	7	5	7	7	7	7	7	6.66667	5	4	5	4	4	5	6	5	1	4	4	6	4.41667	2	4	4	4	3.5	5.25	5	4	4
585	1	0	1	3	3	3	2	3	1	2	3	2	3	2.5	2	4	6	2	2	1	2	6	4	4	5	2	3.33333	5	4	2	3	1	5	4	4	3	4	4	3	3.5	2	2	4	3	2.75	3.32143	3	4	1
586	0	0	1	2	2	1	2	2	2	3	2	1	2	1.9	5	7	3	4	4	4	5	6	4	5	7	6	5	3	1	4	4	3	7	1	2	1	4	4	2	3	5	5	5	7	5.5	4.21429	2	1	2
587	1	1	1	2	3	2	2	4	2	2	2	3	2	2.4	5	6	7	5	4	5	6	7	5	6	5	7	5.66667	5	7	2	5	4	4	3	3	1	7	4	2	3.91667	5	6	5	7	5.75	4.92857	3	3	1
588	1	1	1	1	1	2	1	1	3	2	1	2	2	1.6	1	1	1	4	1	4	1	4	4	4	2	7	2.83333	2	3	3	3	5	2	2	5	1	3	4	2	2.91667	4	2	3	4	3.25	2.92857	3	1	3
589	0	1	1	3	4	4	3	4	4	4	4	4	4	3.8	6	7	5	2	3	5	4	7	6	4	5	7	5.08333	4	4	5	4	7	6	4	5	5	5	4	4	4.75	5	7	6	6	6	5.07143	2	4	3
590	0	0	1	2	2	2	2	2	3	3	3	2	1	2.2	7	5	7	5	4	6	7	7	7	7	7	7	6.33333	6	7	7	5	6	7	7	4	7	6	5	7	6.16667	5	6	7	6	6	6.21429	3	4	3
591	1	1	1	3	4	4	2	4	3	3	3	2	3	3.1	7	7	7	5	5	7	6	7	7	6	7	7	6.5	7	6	7	6	7	6	7	5	6	7	7	7	6.5	5	5	7	7	6	6.42857	3	4	3
592	1	1	1	2	1	1	1	2	2	2	2	2	2	1.7	4	5	7	4	4	5	6	4	4	5	5	6	4.91667	7	7	7	5	7	7	7	6	7	7	6	5	6.5	4	5	4	6	4.75	5.57143	4	3	1
593	1	0	1	2	1	1	1	2	1	2	1	1	2	1.4	5	1	4	4	4	2	5	7	5	6	4	7	4.5	5	7	4	3	5	6	7	5	5	4	4	4	4.91667	5	5	6	4	5	4.75	3	3	4
594	1	0	1	4	3	4	3	4	4	4	4	4	4	3.8	6	5	6	6	4	6	4	7	7	7	7	7	6	5	5	6	5	5	7	7	4	6	3	6	6	5.41667	5	7	6	4	5.5	5.67857	4	5	4
595	1	0	0	1	1	1	1	1	2	1	1	1	2	1.2	1	2	2	1	1	1	1	2	2	2	3	2	1.66667	3	4	1	1	4	3	1	1	2	2	3	3	2.33333	2	3	4	2	2.75	2.10714	1	1	3
596	1	1	1	4	4	4	4	4	4	3	4	4	3	3.8	6	6	7	4	5	7	7	7	6	6	6	7	6.16667	4	4	4	4	4	4	3	6	4	4	4	4	4.08333	2	3	5	4	3.5	4.89286	1	3	3
597	0	1	1	3	2	3	2	2	1	2	2	2	2	2.1	7	7	7	7	6	5	7	7	7	7	6	7	6.66667	4	4	4	5	7	6	6	4	4	3	3	4	4.5	5	6	5	5	5.25	5.53571	2	4	3
598	1	0	1	4	2	4	4	2	3	4	4	4	3	3.4	4	6	7	5	5	4	5	6	5	5	5	7	5.33333	5	4	6	7	6	7	7	7	7	4	7	6	6.08333	7	7	7	5	6.5	5.82143	3	4	3
599	0	0	1	3	4	4	2	3	4	4	4	4	3	3.5	6	6	6	5	3	6	3	5	5	5	6	6	5.16667	4	7	7	3	5	4	4	4	4	6	5	5	4.83333	4	3	4	4	3.75	4.82143	1	3	2
600	1	0	1	3	2	3	3	4	3	4	3	2	2	2.9	1	1	2	1	2	1	1	1	3	1	2	1	1.41667	3	2	3	5	5	3	3	3	4	2	1	3	3.08333	3	2	2	1	2	2.21429	3	4	1
601	0	1	1	1	2	1	2	3	2	2	2	2	2	1.9	1	2	1	1	1	4	3	2	3	3	3	4	2.33333	3	3	4	3	4	4	3	2	3	2	4	2	3.08333	3	5	4	1	3.25	2.78571	3	1	1
602	0	1	1	4	4	3	3	4	3	4	3	2	3	3.3	6	4	2	1	6	2	3	2	5	5	3	7	3.83333	7	5	5	4	7	6	7	3	5	6	4	6	5.41667	6	6	7	6	6.25	4.85714	4	3	4
603	0	0	1	4	3	3	2	3	4	4	4	4	4	3.5	6	7	4	4	5	7	4	5	5	7	5	7	5.5	7	7	7	7	7	7	7	7	7	7	7	6	6.91667	7	7	4	7	6.25	6.21429	5	5	4
604	1	0	0	2	2	2	2	2	2	2	3	2	2	2.1	3	3	5	4	4	1	3	4	4	3	4	4	3.5	2	3	2	3	4	5	2	5	1	4	4	5	3.33333	3	3	3	3	3	3.35714	2	1	2
605	1	1	1	4	4	4	4	3	4	3	4	3	4	3.7	7	6	7	5	5	6	7	7	7	7	7	4	6.25	6	5	7	6	6	6	5	4	4	6	5	6	5.5	4	5	6	7	5.5	5.82143	2	3	2
606	1	0	1	2	1	2	2	3	3	2	2	2	2	2.1	1	3	4	2	1	3	4	3	4	6	6	4	3.41667	5	3	7	5	6	6	7	5	4	3	4	4	4.91667	4	5	6	7	5.5	4.35714	2	3	3
607	1	1	1	2	3	3	2	2	4	2	3	2	2	2.5	4	4	5	5	4	6	6	6	4	7	7	7	5.41667	7	6	7	4	3	7	7	5	7	7	7	7	6.16667	5	5	7	7	6	5.82143	3	2	1
608	1	1	0	2	2	1	2	1	1	1	1	2	2	1.5	1	1	1	2	4	3	1	4	2	2	3	1	2.08333	3	4	4	3	4	4	3	1	4	1	1	1	2.75	3	4	4	1	3	2.5	2	1	1
609	1	0	1	1	2	2	1	1	1	2	1	1	1	1.3	3	2	4	4	4	1	4	5	2	3	2	5	3.25	7	7	3	5	6	3	7	7	5	6	7	7	5.83333	4	2	3	3	3	4.32143	2	1	1
610	0	0	1	1	2	2	1	1	1	2	1	1	2	1.4	2	4	2	3	1	3	1	2	3	3	4	2	2.5	5	7	6	4	5	6	3	5	4	4	4	4	4.75	4	3	4	3	3.5	3.60714	3	3	3
611	1	1	1	3	2	4	2	2	3	2	4	4	2	2.8	6	4	5	7	4	5	6	6	7	5	7	7	5.75	7	7	7	6	7	7	7	7	6	7	6	7	6.75	7	7	5	6	6.25	6.25	4	4	4
612	1	1	1	4	4	4	4	4	4	3	4	4	4	3.9	1	3	1	3	3	1	4	2	3	1	4	2	2.33333	6	5	6	3	1	7	5	2	5	5	4	4	4.41667	3	4	4	3	3.5	3.39286	3	3	3
613	1	1	1	3	3	2	2	4	3	3	3	3	4	3	7	4	7	5	7	6	7	6	4	6	7	7	6.08333	2	2	1	4	1	3	2	1	1	1	5	4	2.25	6	5	5	5	5.25	4.32143	3	3	3
614	1	0	1	4	4	4	3	4	3	3	4	3	3	3.5	1	2	2	2	1	1	4	2	1	3	4	4	2.25	7	6	6	5	6	6	5	4	4	6	4	6	5.41667	7	7	7	7	7	4.28571	3	3	2
615	1	0	1	3	4	3	2	4	3	4	4	2	3	3.2	3	4	5	5	3	4	4	5	7	4	5	5	4.5	5	5	5	1	4	4	3	3	6	5	5	4	4.16667	6	6	7	7	6.5	4.64286	4	3	2
616	1	0	1	1	2	1	2	1	3	2	2	2	2	1.8	4	3	2	3	1	5	3	3	6	2	4	4	3.33333	2	2	1	2	2	1	1	2	1	3	1	1	1.58333	4	3	2	5	3.5	2.60714	2	3	2
617	1	1	1	2	3	1	2	2	2	2	2	2	2	2	2	3	1	3	2	4	1	2	4	1	1	2	2.16667	5	6	2	4	5	4	3	2	3	6	4	4	4	1	4	3	4	3	3.07143	1	1	1
618	0	0	1	4	3	2	3	4	4	4	4	4	2	3.4	7	6	7	5	5	7	4	7	7	7	7	7	6.33333	6	7	6	6	5	7	7	7	7	5	5	7	6.25	7	7	4	7	6.25	6.28571	3	4	3
619	1	1	1	3	4	2	3	2	3	3	3	2	3	2.8	4	4	1	3	1	1	6	3	5	2	3	3	3	5	4	2	5	3	2	1	1	3	5	2	4	3.08333	2	4	3	2	2.75	3	1	3	3
620	1	0	1	4	3	3	2	4	2	3	2	3	3	2.9	6	6	5	7	7	5	6	6	7	7	7	7	6.33333	7	7	6	7	5	6	4	4	7	4	5	5	5.58333	7	7	6	7	6.75	6.07143	4	3	1
621	1	1	1	1	1	2	2	2	2	2	1	1	2	1.6	7	6	7	6	7	7	7	7	5	7	7	6	6.58333	5	5	4	7	5	4	5	6	5	6	5	4	5.08333	6	6	6	4	5.5	5.78571	2	3	2
622	0	0	1	4	4	3	3	3	4	4	4	4	4	3.7	7	6	7	7	7	6	7	7	7	6	7	7	6.75	6	7	7	6	7	7	7	6	6	5	5	7	6.33333	6	5	4	5	5	6.32143	5	4	4
623	1	1	1	1	2	2	2	1	2	2	2	2	2	1.8	7	6	7	4	7	5	5	7	7	5	7	7	6.16667	7	7	6	6	7	7	6	7	6	6	5	6	6.33333	5	5	4	7	5.25	6.10714	4	3	2
624	0	1	1	4	3	4	4	4	4	4	4	3	4	3.8	7	5	4	7	7	5	7	6	5	5	6	7	5.91667	4	7	5	4	7	6	4	1	4	4	4	4	4.5	4	4	4	5	4.25	5.07143	4	3	3
625	0	1	1	2	2	4	2	3	3	3	3	3	3	2.8	7	2	1	4	2	2	2	4	3	4	3	3	3.08333	6	5	6	5	6	5	5	6	5	7	7	4	5.58333	7	5	3	4	4.75	4.39286	4	2	4
626	0	1	1	2	3	3	2	2	4	3	4	1	3	2.7	2	2	1	3	1	1	1	2	2	1	3	2	1.75	5	7	5	5	4	6	4	1	6	1	5	6	4.58333	4	3	4	2	3.25	3.17857	3	3	2
627	1	1	1	4	4	2	2	2	4	3	3	3	3	3	5	6	7	4	4	7	6	7	6	5	6	7	5.83333	4	6	6	4	5	1	2	4	3	3	4	5	3.91667	4	4	4	5	4.25	4.78571	3	2	1
628	0	0	1	3	4	4	2	3	4	4	4	4	4	3.6	6	5	6	2	4	4	3	5	6	5	5	5	4.66667	5	4	5	4	7	1	4	4	2	1	6	6	4.08333	5	4	5	7	5.25	4.5	1	3	3
629	1	1	1	3	3	4	3	2	3	3	2	2	2	2.7	3	4	4	3	3	7	4	4	4	4	6	3	4.08333	4	6	6	5	4	5	6	6	5	1	4	3	4.58333	4	4	7	4	4.75	4.39286	3	3	1
630	0	0	1	2	2	1	2	1	1	2	2	2	2	1.7	6	6	7	5	4	5	6	7	5	4	6	7	5.66667	7	7	7	5	6	7	7	5	6	5	6	6	6.16667	4	5	4	4	4.25	5.67857	4	4	4
631	1	0	1	3	2	2	3	2	3	2	2	2	3	2.4	6	4	6	6	5	3	5	6	5	4	4	7	5.08333	7	4	4	5	7	5	3	4	6	5	7	3	5	5	4	5	4	4.5	4.96429	2	2	4
632	1	0	1	2	4	3	2	3	2	4	3	3	2	2.8	6	7	7	5	6	7	4	7	5	5	7	7	6.08333	4	6	7	7	5	2	7	4	4	7	4	4	5.08333	4	5	4	6	4.75	5.46429	4	4	3
633	0	1	1	4	3	4	3	2	4	4	3	3	3	3.3	7	7	7	4	5	7	7	7	7	7	5	7	6.41667	6	6	7	5	7	5	7	6	4	7	6	7	6.08333	6	6	6	5	5.75	6.17857	4	4	3
634	1	1	0	1	1	1	1	2	2	2	1	1	1	1.3	5	4	7	7	4	5	6	5	6	5	5	6	5.41667	3	4	6	4	4	3	4	4	2	4	4	2	3.66667	4	4	4	2	3.5	4.39286	2	1	1
635	0	0	1	1	2	3	2	2	3	1	2	2	3	2.1	6	3	7	5	4	5	7	4	4	5	6	3	4.91667	5	7	6	6	5	7	6	4	5	6	4	5	5.5	6	5	6	5	5.5	5.25	3	4	3
636	1	1	0	2	1	2	2	1	1	1	1	1	1	1.3	1	1	1	1	1	4	1	1	1	1	2	2	1.41667	2	5	3	5	2	3	4	4	5	5	4	2	3.66667	5	5	2	4	4	2.75	1	1	1
637	1	0	0	1	2	1	1	1	1	1	1	1	2	1.2	1	1	1	1	1	1	1	1	4	1	2	2	1.41667	2	2	2	3	4	3	1	2	1	4	5	2	2.58333	3	4	2	1	2.5	2.07143	1	1	1
638	0	0	1	4	4	4	4	4	4	4	4	3	4	3.9	5	6	6	4	7	5	5	5	7	4	6	7	5.58333	7	7	5	5	7	7	7	6	7	6	5	6	6.25	5	7	7	7	6.5	6	4	4	4
639	1	1	1	2	2	3	2	2	3	2	2	3	2	2.3	3	5	5	4	5	3	4	6	5	4	6	6	4.66667	5	4	6	4	5	1	2	2	1	4	5	5	3.66667	4	5	4	5	4.5	4.21429	3	4	1
640	0	0	1	3	4	2	4	3	4	4	4	4	4	3.6	5	5	7	4	5	5	7	7	5	7	6	6	5.75	7	5	5	7	7	6	5	7	5	5	6	7	6	7	5	7	7	6.5	5.96429	4	4	4
641	0	0	1	1	2	1	1	1	1	2	2	1	2	1.4	3	1	4	2	3	1	1	2	1	4	5	3	2.5	3	4	4	2	2	1	2	2	1	4	2	1	2.33333	3	3	3	2	2.75	2.46429	4	1	4
642	0	1	1	2	2	1	1	1	1	2	2	2	1	1.5	2	2	3	4	4	2	3	4	5	4	6	4	3.58333	4	2	4	4	3	6	5	2	1	3	2	4	3.33333	2	3	4	2	2.75	3.35714	1	1	1
643	1	0	1	3	3	3	2	3	2	3	2	3	3	2.7	4	2	2	4	2	4	2	6	5	4	4	3	3.5	3	1	3	1	1	3	1	2	1	1	1	2	1.66667	5	4	5	5	4.75	2.89286	2	3	4
644	0	1	1	2	2	1	2	3	3	4	2	4	3	2.6	4	4	3	4	4	4	2	4	4	5	2	5	3.75	5	4	3	3	6	2	4	4	4	4	4	4	3.91667	4	4	6	4	4.5	3.92857	4	3	2
645	1	0	0	1	2	1	1	1	2	2	2	1	1	1.4	4	4	2	3	1	4	2	5	4	3	4	2	3.16667	3	3	4	4	1	3	3	1	4	2	5	4	3.08333	4	5	5	3	4.25	3.28571	1	1	1
646	1	0	1	2	2	3	2	1	1	2	2	2	3	2	6	6	6	5	5	5	6	7	6	5	7	6	5.83333	5	6	3	6	2	6	5	2	4	6	4	5	4.5	5	7	7	5	6	5.28571	4	5	4
647	1	0	0	1	2	1	1	1	1	2	1	1	1	1.2	3	5	6	5	5	3	4	4	6	4	3	5	4.41667	4	2	2	3	6	1	3	4	4	1	3	2	2.91667	5	7	5	4	5.25	3.89286	1	2	1
648	1	1	1	3	2	2	3	2	3	3	4	3	2	2.7	4	1	3	1	1	3	3	4	4	4	4	2	2.83333	1	5	2	1	1	2	2	2	3	1	4	1	2.08333	2	3	3	4	3	2.53571	4	3	2
649	1	0	1	2	2	2	2	2	2	2	2	2	2	2	2	2	4	3	4	3	1	4	1	3	1	4	2.66667	1	5	3	4	3	5	1	2	1	1	1	4	2.58333	4	5	4	4	4.25	2.85714	1	3	2
650	0	0	1	2	3	2	1	3	3	3	3	3	3	2.6	5	6	5	7	6	7	7	6	5	6	7	5	6	4	5	6	4	2	1	2	2	3	4	4	4	3.41667	5	5	4	5	4.75	4.71429	2	3	2
651	1	0	1	2	2	2	1	2	1	3	2	2	2	1.9	7	6	4	5	6	5	5	6	4	7	5	6	5.5	5	6	2	5	3	5	3	6	3	4	5	3	4.16667	6	5	4	5	5	4.85714	1	2	1
652	1	1	1	1	1	1	1	1	1	3	1	2	2	1.4	4	3	6	4	4	1	4	6	2	6	5	5	4.16667	7	5	6	4	7	7	6	5	6	7	4	6	5.83333	4	4	3	4	3.75	4.82143	4	4	2
653	1	1	1	2	2	3	2	1	2	3	2	2	2	2.1	5	5	5	1	5	3	4	6	4	6	4	6	4.5	7	5	4	5	5	6	7	6	5	4	7	4	5.41667	4	4	4	4	4	4.82143	4	4	3
654	0	0	1	1	2	2	2	1	1	1	2	1	2	1.5	3	2	1	1	1	5	1	1	3	1	4	2	2.08333	5	4	5	2	4	4	5	1	1	4	4	3	3.5	1	4	3	3	2.75	2.78571	3	3	2
655	1	0	1	1	2	2	1	1	2	2	1	2	1	1.5	3	4	2	6	4	3	1	3	2	2	3	2	2.91667	6	6	5	5	6	4	3	7	6	5	5	5	5.25	4	5	4	2	3.75	4.03571	2	1	1
656	1	0	1	3	1	2	1	2	2	3	2	2	2	2	2	3	4	1	3	3	3	4	3	4	3	3	3	7	4	4	7	5	5	7	6	6	5	5	3	5.33333	5	6	5	4	5	4.28571	2	3	4
657	1	1	1	2	2	2	1	2	1	1	2	2	1	1.6	1	4	6	5	1	5	4	5	4	5	5	5	4.16667	6	7	4	5	5	6	5	5	7	7	7	6	5.83333	5	7	6	5	5.75	5.10714	3	1	1
658	0	1	1	3	3	4	3	3	4	2	3	2	3	3	7	4	5	3	5	4	2	6	4	5	4	6	4.58333	5	7	7	3	7	7	7	3	5	5	4	5	5.41667	5	5	4	6	5	5	3	3	3
659	0	1	1	4	4	4	4	4	4	4	4	3	4	3.9	4	6	7	6	6	4	6	6	6	5	5	6	5.58333	4	3	1	3	4	3	3	1	3	4	2	1	2.66667	7	7	7	7	7	4.53571	4	4	4
660	1	0	0	2	1	2	2	2	1	1	2	1	3	1.7	2	1	1	1	4	1	1	3	2	2	4	3	2.08333	7	7	7	5	4	7	7	6	6	7	7	5	6.25	4	4	4	4	4	4.14286	2	1	1
661	1	1	1	2	2	2	2	3	3	1	2	2	2	2.1	2	1	1	1	1	2	1	2	4	4	4	2	2.08333	7	7	7	6	7	6	7	7	7	7	7	7	6.83333	5	5	4	7	5.25	4.57143	1	3	2
662	0	0	1	4	3	4	4	4	3	4	4	4	4	3.8	7	6	7	7	7	6	7	7	7	7	7	7	6.83333	7	7	7	7	7	7	4	6	6	6	7	6	6.41667	7	5	7	7	6.5	6.60714	5	4	4
663	1	1	1	2	2	3	2	2	2	2	2	2	1	2	7	5	7	7	7	5	4	7	7	7	5	7	6.25	7	6	5	5	7	7	5	5	4	5	4	7	5.58333	1	3	4	3	2.75	5.46429	4	4	4
664	0	0	1	4	4	4	4	3	4	4	4	4	4	3.9	7	7	6	7	6	7	6	7	7	7	7	7	6.75	7	7	7	7	7	7	7	7	7	7	6	7	6.91667	5	4	3	4	4	6.42857	4	4	3
665	0	0	1	2	4	4	4	4	3	4	3	3	4	3.5	3	5	7	5	6	6	5	6	6	6	6	6	5.58333	4	4	5	4	4	1	2	1	2	5	1	4	3.08333	4	4	5	4	4.25	4.32143	4	3	3
666	1	1	1	3	3	4	3	3	3	4	4	2	4	3.3	6	6	7	6	4	5	6	7	7	7	7	6	6.16667	7	7	7	7	7	7	7	6	7	6	7	7	6.83333	7	7	7	7	7	6.57143	4	4	4
667	0	1	1	4	4	4	3	4	4	4	4	2	4	3.7	5	5	6	4	4	4	2	5	6	4	5	7	4.75	7	7	7	7	7	7	7	6	7	4	5	6	6.41667	7	6	6	6	6.25	5.67857	4	4	4
668	1	0	1	3	4	3	3	4	3	4	3	4	3	3.4	4	7	7	4	7	7	5	7	7	7	6	7	6.25	6	6	6	6	7	6	6	5	5	6	6	7	6	5	5	7	7	6	6.10714	3	3	3
669	0	0	1	4	3	4	2	4	4	3	2	3	2	3.1	4	6	6	6	4	3	7	6	6	7	6	7	5.66667	5	4	5	5	7	6	7	3	5	7	5	6	5.41667	7	5	4	2	4.5	5.39286	2	3	3
670	0	1	1	2	2	2	2	2	2	2	2	2	1	1.9	5	5	5	3	6	2	2	3	6	5	3	6	4.25	5	3	5	7	7	6	4	4	6	4	5	6	5.16667	2	5	5	5	4.25	4.64286	1	3	1
671	1	1	1	3	1	3	2	3	3	2	2	3	2	2.4	4	2	4	4	4	4	4	6	1	7	5	3	4	2	3	1	2	2	4	1	1	2	3	1	1	1.91667	2	4	4	4	3.5	3.03571	2	1	2
672	0	1	1	2	3	3	3	2	3	3	3	2	4	2.8	4	6	6	7	6	6	6	7	6	7	6	7	6.16667	3	5	1	4	4	4	4	2	4	1	2	3	3.08333	4	4	4	3	3.75	4.5	1	2	2
673	0	0	1	3	4	3	2	4	4	2	4	2	3	3.1	1	1	1	2	3	1	1	1	4	3	3	2	1.91667	7	6	7	6	5	7	7	4	6	5	3	7	5.83333	6	5	6	4	5.25	4.07143	3	3	2
674	0	1	1	2	2	2	2	1	3	2	3	1	2	2	4	3	3	1	3	4	4	2	4	5	4	5	3.5	2	1	3	3	4	3	6	4	1	1	4	3	2.91667	3	3	4	4	3.5	3.25	4	1	2
675	1	1	1	4	3	3	2	4	4	3	3	2	2	3	4	4	5	3	1	1	4	5	4	1	3	6	3.41667	3	3	2	1	4	2	3	2	4	4	4	3	2.91667	1	5	4	6	4	3.28571	1	3	2
676	1	1	1	3	3	3	2	4	3	4	4	2	3	3.1	4	7	6	1	1	5	1	6	2	5	4	6	4	3	3	1	3	1	1	2	3	3	1	5	1	2.25	5	6	5	6	5.5	3.46429	2	2	1
677	1	0	1	4	3	3	2	4	3	3	3	2	3	3	3	3	3	1	3	2	1	1	3	1	3	4	2.33333	3	5	2	1	4	4	3	2	5	2	2	2	2.91667	4	3	4	2	3.25	2.71429	4	3	2
678	1	0	1	2	2	1	2	2	4	2	3	2	2	2.2	2	1	2	3	5	1	4	4	5	2	2	3	2.83333	7	5	5	6	7	7	6	4	5	5	6	4	5.58333	4	5	6	5	5	4.32143	2	3	2
679	1	0	1	3	2	3	3	3	4	3	2	2	4	2.9	4	6	5	3	4	6	4	4	5	5	6	7	4.91667	4	6	3	2	2	6	1	3	4	2	6	4	3.58333	5	7	4	5	5.25	4.39286	4	3	4
680	1	0	1	1	3	1	2	2	2	2	2	2	3	2	6	7	7	5	4	5	6	6	5	7	7	7	6	4	4	3	3	3	5	5	2	5	3	5	5	3.91667	6	6	7	6	6.25	5.14286	2	1	1
681	0	0	1	2	2	3	2	2	3	3	1	2	3	2.3	5	4	4	3	1	7	6	5	3	5	4	4	4.25	3	2	1	2	1	4	2	1	3	3	2	1	2.08333	3	3	3	1	2.5	3.07143	1	3	1
682	0	0	1	1	1	2	2	1	2	1	1	1	1	1.3	2	3	1	1	2	4	4	4	5	3	3	2	2.83333	6	7	6	5	4	6	7	6	4	6	4	4	5.41667	4	5	7	4	5	4.25	3	3	2
683	0	0	1	2	3	3	2	4	3	3	2	2	3	2.7	7	6	7	5	7	7	6	7	7	7	7	7	6.66667	7	7	7	5	7	6	7	5	5	6	6	4	6	5	5	5	4	4.75	6.10714	2	3	2
684	1	1	1	3	3	2	2	2	2	3	2	2	2	2.3	3	5	7	1	4	7	4	4	6	4	5	5	4.58333	4	3	4	4	1	5	4	2	1	2	4	3	3.08333	3	4	4	3	3.5	3.78571	4	3	2
685	1	0	1	1	2	1	2	1	1	2	2	1	2	1.5	1	4	1	1	4	3	3	3	2	1	4	5	2.66667	2	3	5	1	2	2	3	1	1	2	2	3	2.25	1	4	2	4	2.75	2.5	2	2	2
686	0	0	1	3	3	4	2	2	2	2	3	3	2	2.6	6	3	6	4	4	4	3	6	5	4	5	7	4.75	3	1	1	1	3	3	4	1	1	1	1	2	1.83333	6	5	4	4	4.75	3.5	2	1	4
687	0	0	1	4	4	4	4	4	3	4	4	3	4	3.8	4	3	4	4	1	4	4	4	4	3	4	4	3.58333	5	5	4	5	3	4	7	4	5	6	5	5	4.83333	5	4	5	3	4.25	4.21429	4	5	4
688	0	0	0	1	2	1	2	2	1	3	1	2	1	1.6	4	3	6	1	1	7	1	6	6	4	3	5	3.91667	2	3	6	4	4	5	1	1	1	4	5	3	3.25	3	3	3	3	3	3.5	2	1	2
689	0	0	1	4	4	4	3	3	4	4	4	4	4	3.8	6	7	7	4	5	4	6	7	7	7	7	7	6.16667	7	7	7	6	7	7	6	5	6	6	7	6	6.41667	7	7	6	6	6.5	6.32143	5	5	4
690	0	1	1	4	4	4	4	4	4	4	4	3	4	3.9	7	7	7	7	7	7	7	7	7	7	7	7	7	7	5	7	6	7	7	7	7	5	6	6	5	6.25	7	7	7	7	7	6.67857	4	4	3
691	1	0	1	1	2	1	1	1	1	1	2	1	2	1.3	2	2	1	1	1	1	1	2	5	3	4	2	2.08333	3	3	1	3	3	3	4	2	2	1	2	4	2.58333	6	7	5	7	6.25	2.89286	3	3	3
692	0	0	1	3	4	4	2	4	4	4	4	3	4	3.6	7	5	7	5	5	7	5	7	7	7	7	7	6.33333	6	6	7	7	7	7	7	6	7	6	5	7	6.5	7	7	7	7	7	6.5	5	4	4
693	0	0	1	1	2	3	2	2	1	2	2	2	3	2	3	2	4	1	1	1	2	4	4	4	4	5	2.91667	7	5	6	7	5	6	5	4	6	6	7	6	5.83333	5	5	6	5	5.25	4.5	4	3	4
694	0	0	1	2	2	2	2	2	3	3	2	4	3	2.5	7	6	7	6	7	7	4	7	6	5	6	7	6.25	7	7	7	6	7	7	7	5	7	7	5	7	6.58333	5	5	5	4	4.75	6.17857	2	3	2
695	1	1	1	3	4	3	3	4	3	3	3	3	4	3.3	7	5	7	5	3	4	7	7	7	5	7	7	5.91667	6	5	6	6	6	7	6	6	7	5	7	5	6	4	5	4	3	4	5.67857	4	4	4
696	1	1	1	4	3	4	3	4	4	4	4	3	3	3.6	5	7	6	4	3	5	4	5	4	5	7	6	5.08333	6	4	5	3	2	4	3	3	5	4	3	3	3.75	6	5	5	7	5.75	4.60714	3	3	3
697	0	0	1	1	2	3	1	1	3	2	2	2	2	1.9	1	1	1	2	2	1	2	1	1	3	3	1	1.58333	4	5	2	2	2	1	4	1	4	2	1	4	2.66667	1	1	4	3	2.25	2.14286	1	1	2
698	0	1	1	1	2	1	1	2	3	1	2	2	2	1.7	6	4	4	3	4	2	4	6	5	2	4	3	3.91667	4	6	5	3	5	3	4	1	5	5	4	2	3.91667	4	5	4	5	4.5	4	2	1	2
699	1	1	1	3	2	2	2	1	3	3	3	2	2	2.3	6	7	7	5	4	2	4	7	7	6	7	7	5.75	4	3	6	1	6	7	4	3	1	5	1	2	3.58333	5	7	7	7	6.5	4.92857	3	5	3
700	0	1	1	3	1	2	3	2	2	3	3	2	3	2.4	1	1	1	2	3	1	1	1	4	4	1	1	1.75	5	2	1	2	3	6	4	1	4	3	4	5	3.33333	3	4	4	2	3.25	2.64286	2	4	4
701	1	1	1	2	2	1	2	2	1	3	2	3	3	2.1	4	4	3	3	5	4	5	5	4	6	5	7	4.58333	5	7	6	6	6	7	4	2	5	4	4	5	5.08333	3	4	4	4	3.75	4.67857	3	4	1
702	1	1	1	4	4	4	2	3	3	4	3	4	2	3.3	4	3	7	4	4	5	4	6	4	5	4	5	4.58333	6	7	6	7	7	7	5	7	5	7	5	6	6.25	6	7	7	5	6.25	5.53571	4	3	4
703	1	0	1	1	1	2	2	1	1	1	2	2	2	1.5	6	5	7	4	2	5	4	6	5	6	4	7	5.08333	7	7	2	3	5	6	4	6	4	3	4	6	4.75	5	5	6	5	5.25	4.96429	2	1	3
704	0	1	1	4	4	4	4	4	4	4	4	4	4	4	7	7	7	6	7	6	7	7	6	7	7	7	6.75	7	6	7	6	7	7	7	7	7	7	7	7	6.83333	7	6	5	6	6	6.67857	5	4	4
705	0	0	1	2	3	4	3	4	4	4	4	4	2	3.4	2	3	1	5	1	1	2	3	5	4	5	3	2.91667	7	7	7	6	7	7	7	7	5	6	5	7	6.5	7	7	7	7	7	5.03571	2	3	1
706	1	0	1	3	2	2	2	2	1	2	2	1	2	1.9	6	4	4	4	5	6	4	6	4	4	5	6	4.83333	7	7	7	7	7	7	7	7	7	6	7	7	6.91667	3	5	6	4	4.5	5.67857	2	3	4
707	0	1	1	2	2	2	2	3	2	2	2	2	2	2.1	5	5	7	7	4	5	5	7	7	4	4	6	5.5	7	7	7	5	7	6	6	6	6	5	5	6	6.08333	6	7	6	7	6.5	5.89286	4	4	4
708	1	1	1	3	4	4	2	4	2	3	3	3	2	3	4	3	3	1	2	4	6	4	3	3	5	4	3.5	5	2	4	3	3	2	2	4	2	4	5	4	3.33333	3	3	3	1	2.5	3.28571	2	3	2
709	0	0	1	4	4	3	3	4	3	3	2	4	4	3.4	6	6	7	5	4	7	7	7	7	6	7	7	6.33333	6	7	6	5	4	7	4	5	6	7	4	4	5.41667	4	5	7	4	5	5.75	2	4	4
710	1	1	1	1	2	2	1	1	2	3	2	2	2	1.8	5	7	7	4	6	7	5	7	6	6	7	7	6.16667	7	7	7	3	6	7	6	5	5	5	4	5	5.58333	5	5	6	4	5	5.75	3	4	2
711	1	0	1	3	2	1	2	2	2	3	2	2	3	2.2	7	7	7	6	6	6	7	7	7	7	6	7	6.66667	5	6	6	5	7	3	7	3	4	4	5	4	4.91667	7	5	5	6	5.75	5.78571	4	4	4
712	1	1	1	2	1	1	1	2	2	2	2	2	2	1.7	6	7	7	6	4	7	5	7	6	7	7	7	6.33333	5	3	6	4	3	3	6	6	4	5	5	4	4.5	7	7	7	6	6.75	5.60714	4	3	3
713	1	0	1	2	3	4	3	2	3	3	3	2	3	2.8	6	5	6	6	3	6	4	5	6	5	6	6	5.33333	4	7	5	5	6	7	7	6	6	3	4	5	5.41667	5	5	6	6	5.5	5.39286	5	3	2
714	0	1	1	2	2	2	1	2	1	2	2	1	1	1.6	2	4	2	5	2	4	1	5	5	2	4	3	3.25	7	5	6	7	7	6	7	6	5	6	4	5	5.91667	3	3	4	4	3.5	4.42857	3	3	3
715	0	0	1	4	4	4	3	4	4	4	4	3	4	3.8	2	2	1	3	1	1	2	4	4	3	3	2	2.33333	5	4	4	3	4	5	3	6	4	4	2	5	4.08333	4	4	4	6	4.5	3.39286	5	4	4
716	0	0	1	2	2	2	2	2	2	4	3	2	1	2.2	3	3	4	5	4	5	3	4	4	5	6	4	4.16667	7	7	6	7	7	7	7	4	6	5	7	7	6.41667	6	6	5	7	6	5.39286	2	3	3
717	0	1	1	2	2	2	1	2	2	1	2	3	2	1.9	6	5	4	4	6	5	4	5	5	5	7	3	4.91667	3	3	6	3	1	3	3	2	4	2	2	3	2.91667	4	5	4	3	4	3.92857	2	3	2
718	0	0	1	3	4	3	3	4	4	4	3	3	4	3.5	6	7	7	5	7	6	4	6	7	6	6	7	6.16667	7	7	5	7	7	7	6	5	5	7	7	7	6.41667	7	7	7	5	6.5	6.32143	5	4	4
719	1	0	1	2	2	2	2	2	3	3	4	2	2	2.4	7	7	7	7	5	6	4	7	6	7	7	7	6.41667	7	7	6	5	6	7	6	5	5	4	7	6	5.91667	7	7	7	5	6.5	6.21429	3	4	2
720	1	0	1	3	3	2	2	3	3	4	2	3	3	2.8	5	4	4	5	4	4	7	3	5	4	5	6	4.66667	7	6	7	6	7	7	6	6	7	5	6	5	6.25	7	7	4	5	5.75	5.5	5	5	4
721	1	1	1	3	4	3	4	4	3	4	4	2	4	3.5	4	3	6	4	1	6	5	6	3	4	5	5	4.33333	2	3	3	3	4	6	2	1	4	4	3	5	3.33333	4	4	4	4	4	3.85714	1	3	2
722	0	0	1	4	3	4	4	4	4	4	4	2	3	3.6	5	6	7	6	3	7	5	6	7	7	7	7	6.08333	7	7	7	7	5	7	7	5	6	7	6	5	6.33333	6	5	6	5	5.5	6.10714	3	3	3
723	1	0	0	1	1	2	2	2	1	1	2	2	1	1.5	1	1	1	2	2	1	1	1	1	1	1	2	1.25	2	2	1	4	3	1	1	4	3	1	1	4	2.25	2	4	3	2	2.75	1.89286	1	1	3
724	0	1	1	4	3	4	4	4	4	3	4	4	4	3.8	7	7	7	7	7	6	7	7	6	7	7	7	6.83333	7	7	7	7	7	7	7	7	7	7	7	6	6.91667	7	7	7	7	7	6.89286	5	5	4
725	0	1	1	2	1	3	2	2	1	2	3	2	2	2	5	5	6	5	5	4	5	7	6	5	6	5	5.33333	5	4	7	7	6	5	3	5	4	2	4	5	4.75	6	7	7	4	6	5.17857	1	2	1
726	0	1	1	4	4	4	4	4	4	4	4	4	4	4	4	5	6	4	3	5	6	5	5	4	6	6	4.91667	5	2	5	6	6	5	5	7	5	7	5	4	5.16667	3	4	2	4	3.25	4.78571	4	5	4
727	0	1	1	3	3	4	3	4	4	3	3	3	3	3.3	2	1	1	4	1	2	1	4	2	1	3	5	2.25	5	7	7	4	5	6	6	4	5	5	5	5	5.33333	4	3	4	4	3.75	3.78571	3	3	4
728	0	1	1	3	2	2	2	2	3	3	2	2	2	2.3	6	6	7	5	4	6	6	7	6	5	7	7	6	7	7	7	7	7	7	7	5	7	6	5	7	6.58333	7	6	6	7	6.5	6.32143	5	4	4
729	0	1	1	3	2	3	4	4	3	3	3	3	2	3	6	4	6	3	3	5	3	5	6	5	5	4	4.58333	6	5	6	7	5	5	4	4	5	6	5	6	5.33333	4	5	4	5	4.5	4.89286	2	4	3
730	0	1	1	1	1	1	1	2	2	2	1	2	1	1.4	6	5	7	4	7	6	4	7	6	7	7	6	6	3	3	3	3	1	4	3	4	4	1	4	3	3	4	5	3	7	4.75	4.53571	3	4	2
731	0	1	1	1	2	2	2	2	3	2	2	2	1	1.9	4	3	3	5	5	4	2	7	5	4	5	5	4.33333	7	7	7	7	7	7	7	4	7	7	7	7	6.75	6	5	7	5	5.75	5.57143	2	3	4
732	1	1	1	3	1	1	1	2	2	2	1	2	3	1.8	4	3	1	4	1	1	2	7	5	4	4	4	3.33333	3	3	3	3	2	3	1	1	1	1	1	1	1.91667	4	4	5	5	4.5	2.89286	1	1	1
733	0	1	1	4	4	4	2	3	3	3	4	3	2	3.2	5	5	6	3	4	5	5	6	3	4	4	5	4.58333	2	1	3	2	3	2	1	3	4	4	1	3	2.41667	4	3	3	4	3.5	3.5	3	4	3
734	1	1	1	1	2	1	1	1	1	2	1	1	2	1.3	4	5	4	4	3	7	3	7	4	7	6	4	4.83333	3	5	6	2	1	1	2	4	4	2	3	1	2.83333	6	7	7	6	6.5	4.21429	3	1	1
735	1	0	0	1	1	1	2	1	1	1	1	2	1	1.2	2	3	3	3	2	1	1	2	2	3	3	5	2.5	2	3	2	2	1	2	3	2	4	1	2	3	2.25	4	3	3	4	3.5	2.53571	2	1	1
736	0	1	1	4	2	2	4	4	3	4	4	4	4	3.5	5	4	4	4	3	4	1	5	5	3	6	6	4.16667	7	7	7	5	6	7	6	7	5	5	6	5	6.08333	4	4	4	5	4.25	5	3	4	3
737	1	0	1	1	2	1	1	2	1	1	1	1	1	1.2	1	1	1	1	1	1	1	1	1	2	2	2	1.25	3	5	1	1	5	3	2	1	1	1	2	1	2.16667	4	4	4	2	3.5	1.96429	3	3	4
738	0	0	1	2	3	3	2	2	1	2	2	2	2	2.1	6	7	7	4	7	5	7	7	6	7	7	7	6.41667	5	5	6	2	4	3	6	5	6	4	5	4	4.58333	7	7	6	7	6.75	5.67857	5	4	3
739	0	1	1	2	3	4	2	4	3	4	4	3	3	3.2	3	3	4	1	1	1	1	3	4	5	2	5	2.75	4	4	1	4	4	2	3	4	2	3	1	4	3	3	2	5	4	3.5	2.96429	2	3	2
740	1	0	1	2	3	2	2	2	2	3	2	2	2	2.2	7	6	7	6	5	5	7	7	7	7	6	6	6.33333	4	3	1	1	3	5	1	3	5	4	2	1	2.75	3	6	4	3	4	4.46429	4	4	2
741	0	1	1	1	2	2	2	2	2	2	2	2	2	1.9	5	5	4	3	1	4	1	6	7	3	4	3	3.83333	7	7	7	7	5	7	6	7	6	7	5	4	6.25	3	4	4	4	3.75	4.85714	2	2	2
742	1	0	1	4	3	4	2	4	3	4	3	3	3	3.3	6	6	7	5	7	5	7	7	7	7	6	7	6.41667	6	3	6	5	6	5	5	5	6	1	6	4	4.83333	4	4	3	3	3.5	5.32143	5	4	4
743	0	1	1	2	4	3	3	3	2	2	2	4	2	2.7	6	7	7	6	7	4	6	7	6	7	6	7	6.33333	5	6	5	6	4	5	6	6	6	4	5	7	5.41667	5	5	2	3	3.75	5.57143	3	4	4
744	0	0	0	3	3	4	2	3	3	4	3	4	2	3.1	6	6	6	5	7	7	7	7	7	7	6	7	6.5	7	6	3	4	5	5	5	4	1	2	3	6	4.25	4	4	4	5	4.25	5.21429	3	4	3
745	0	1	0	3	3	3	3	4	4	3	3	3	4	3.3	6	4	7	5	7	5	4	7	7	7	6	7	6	6	7	6	7	7	7	7	7	7	6	6	7	6.66667	7	6	6	7	6.5	6.35714	4	3	2
746	1	0	0	1	3	1	1	1	2	1	1	2	1	1.4	2	2	1	1	3	2	1	4	3	2	3	1	2.08333	3	4	1	3	4	1	3	1	4	2	1	1	2.33333	1	3	2	3	2.25	2.21429	1	1	2
747	1	0	1	4	4	4	3	4	4	4	4	4	4	3.9	7	6	7	7	7	5	4	7	7	7	7	7	6.5	7	7	7	6	6	7	5	7	7	5	7	5	6.33333	6	4	6	7	5.75	6.32143	4	4	4
748	1	1	0	3	3	3	2	2	2	2	2	1	2	2.2	6	6	7	3	4	5	6	5	6	7	6	7	5.66667	3	5	3	4	4	5	4	2	2	2	1	3	3.16667	4	6	4	4	4.5	4.42857	3	3	1
749	1	0	0	3	3	4	4	4	4	2	4	3	3	3.4	3	2	3	4	5	5	3	2	4	4	4	7	3.83333	5	7	5	4	6	5	7	3	7	5	5	5	5.33333	5	7	5	4	5.25	4.67857	3	4	3
750	0	0	1	4	4	4	4	4	4	4	4	4	4	4	7	6	7	5	7	3	7	7	7	7	5	7	6.25	5	7	2	6	6	7	5	6	4	4	5	4	5.08333	7	6	6	7	6.5	5.78571	5	3	4
751	1	1	0	1	1	1	2	1	2	1	1	1	1	1.2	4	4	2	4	1	4	3	3	6	4	4	4	3.58333	2	4	3	2	2	1	1	1	1	1	3	1	1.83333	4	3	4	3	3.5	2.82143	1	1	1
752	1	1	1	3	2	2	3	2	3	3	2	3	1	2.4	6	6	7	5	3	6	4	7	7	7	7	7	6	6	5	7	6	4	7	7	4	5	7	5	3	5.5	7	7	6	7	6.75	5.89286	3	3	4
753	1	0	1	3	4	3	2	4	3	3	3	4	3	3.2	6	6	7	7	6	6	7	7	6	7	6	6	6.41667	7	7	6	7	7	7	7	5	6	6	7	7	6.58333	6	5	6	6	5.75	6.39286	4	3	3
754	0	0	0	4	4	4	2	4	4	4	4	3	4	3.7	6	4	1	4	4	2	1	4	4	2	4	3	3.25	3	5	5	4	4	3	3	5	2	2	5	4	3.75	5	7	4	4	5	3.71429	3	3	2
755	0	1	1	1	2	1	2	2	2	1	1	1	2	1.5	1	1	1	3	3	1	1	3	1	4	2	3	2	3	5	4	3	5	3	2	1	4	3	4	1	3.16667	4	4	2	4	3.5	2.71429	4	3	1
756	0	0	1	4	3	4	4	4	4	3	4	4	4	3.8	4	5	5	3	5	6	6	6	6	5	6	7	5.33333	7	7	7	7	5	7	6	5	5	4	7	6	6.08333	5	7	7	5	6	5.75	3	3	3
757	1	1	1	3	2	3	2	2	3	3	2	2	2	2.4	4	6	6	5	2	4	4	7	4	5	6	6	4.91667	4	4	1	3	2	6	5	1	2	1	2	1	2.66667	4	3	2	3	3	3.67857	3	1	2
758	1	1	1	2	2	3	1	3	3	2	3	2	2	2.3	3	6	5	5	5	5	4	7	6	5	6	5	5.16667	6	7	4	6	4	6	6	6	7	7	5	7	5.91667	6	7	5	6	6	5.60714	4	3	3
759	0	1	0	3	3	4	4	3	3	2	4	4	3	3.3	7	5	6	7	4	7	5	7	5	7	7	7	6.16667	6	4	7	6	4	5	7	4	4	6	4	4	5.08333	6	5	3	5	4.75	5.5	2	3	4
760	1	0	0	2	3	3	2	3	2	2	3	2	2	2.4	4	2	6	4	2	3	2	5	5	5	4	6	4	3	1	2	2	3	2	2	1	2	4	1	1	2	4	4	4	3	3.75	3.10714	1	2	2
761	1	0	0	1	1	2	1	2	1	2	1	2	3	1.6	1	3	1	1	1	2	1	2	4	3	3	2	2	2	2	3	1	3	1	3	2	1	2	1	1	1.83333	1	3	3	2	2.25	1.96429	1	1	2
762	1	0	0	4	4	4	3	3	4	3	4	3	2	3.4	6	5	7	6	7	7	6	6	5	6	7	5	6.08333	6	7	7	6	7	7	5	7	5	7	5	4	6.08333	6	6	7	5	6	6.07143	4	4	4
763	1	0	0	3	2	4	3	2	2	3	3	2	2	2.6	3	1	2	3	1	1	3	2	2	2	1	4	2.08333	3	4	1	3	1	4	3	1	1	4	2	2	2.41667	2	3	2	4	2.75	2.32143	2	1	1
764	1	1	0	2	1	2	2	1	2	2	2	2	2	1.8	7	6	7	7	7	7	6	7	7	7	7	7	6.83333	5	7	7	6	5	5	5	5	6	5	6	4	5.5	7	7	5	4	5.75	6.10714	4	4	4
765	0	0	1	4	4	4	4	4	4	4	4	3	4	3.9	5	7	7	4	7	7	6	7	6	7	7	7	6.41667	7	7	7	7	5	7	6	7	7	6	6	6	6.5	7	7	6	7	6.75	6.5	5	4	4
766	1	1	1	4	4	4	4	4	3	4	4	4	4	3.9	7	6	7	7	7	7	7	6	6	7	7	7	6.75	6	7	5	5	6	7	6	4	6	7	7	5	5.91667	5	7	6	7	6.25	6.32143	4	4	4
767	0	0	0	2	2	2	2	2	1	1	2	2	2	1.8	3	4	1	1	2	4	4	4	4	4	5	6	3.5	6	7	7	5	5	7	6	6	4	7	7	6	6.08333	2	5	5	5	4.25	4.71429	4	4	3
768	0	1	0	4	4	2	3	3	3	4	3	4	3	3.3	4	3	5	1	1	4	2	5	3	5	3	6	3.5	5	2	2	2	6	2	5	2	4	5	4	1	3.33333	4	3	4	4	3.75	3.46429	3	3	3
769	1	0	1	2	2	2	3	2	4	3	2	3	4	2.7	5	6	7	4	4	4	4	6	7	7	6	6	5.5	4	4	2	5	4	7	1	4	4	1	4	3	3.58333	7	6	4	5	5.5	4.67857	2	3	2
770	1	0	0	1	2	1	2	2	3	2	1	2	2	1.8	1	2	4	2	3	3	3	1	5	1	3	2	2.5	4	5	2	2	2	2	2	1	2	1	3	4	2.5	3	2	2	3	2.5	2.5	3	1	3
771	1	0	1	2	2	2	2	2	1	4	2	2	3	2.2	4	4	5	4	5	5	2	7	5	6	5	4	4.66667	5	6	3	4	5	4	5	5	4	3	6	5	4.58333	5	5	7	6	5.75	4.78571	5	4	4
772	1	1	0	4	3	4	2	3	3	3	4	4	3	3.3	4	4	3	4	2	4	4	4	5	7	5	3	4.08333	6	4	6	6	5	5	5	4	4	5	5	4	4.91667	3	3	4	3	3.25	4.32143	2	3	4
773	0	1	0	2	2	2	2	2	3	2	2	2	2	2.1	3	6	4	2	1	3	3	5	3	2	3	3	3.16667	6	4	3	4	6	6	4	4	5	4	4	4	4.5	6	4	4	4	4.5	3.92857	5	4	2
774	0	1	0	3	2	1	2	2	3	3	2	2	1	2.1	5	5	3	4	4	5	4	6	7	5	5	4	4.75	5	6	5	5	4	5	2	1	5	5	6	4	4.41667	5	7	6	3	5.25	4.67857	4	2	3
775	0	1	1	1	2	2	2	1	2	2	1	2	2	1.7	3	7	7	7	5	6	6	6	7	7	7	7	6.25	7	7	7	7	7	6	6	4	7	6	6	6	6.33333	6	6	7	5	6	6.25	2	3	3
776	1	1	1	2	3	2	3	4	3	4	4	3	4	3.2	5	5	5	4	5	5	7	6	6	6	7	6	5.58333	2	4	3	1	1	2	3	5	3	1	1	3	2.41667	5	4	4	4	4.25	4.03571	2	3	3
777	0	0	0	4	2	2	2	4	3	4	3	3	4	3.1	1	2	2	3	1	1	1	3	5	3	2	2	2.16667	2	4	2	3	3	4	3	4	2	1	5	1	2.83333	4	2	3	3	3	2.57143	5	4	4
778	1	1	0	1	2	1	2	1	2	2	1	2	1	1.5	1	3	1	4	2	1	2	4	7	1	1	4	2.58333	5	1	3	5	5	5	4	2	1	2	4	4	3.41667	2	5	4	7	4.5	3.21429	2	1	1
779	1	0	1	2	3	3	2	2	2	2	2	2	4	2.4	2	1	3	3	1	1	1	2	3	3	4	3	2.25	2	1	3	1	2	2	2	1	1	4	3	2	2	4	4	5	1	3.5	2.32143	3	1	3
780	0	0	1	2	2	3	3	2	2	2	1	2	2	2.1	7	6	7	7	7	7	6	7	7	7	7	7	6.83333	4	4	6	4	3	7	4	4	3	4	5	4	4.33333	5	5	4	5	4.75	5.46429	3	3	2
781	1	0	1	3	3	3	2	2	3	2	3	2	3	2.6	3	3	2	2	3	4	3	6	4	4	4	5	3.58333	4	6	3	5	1	5	2	5	2	4	4	3	3.66667	4	3	4	3	3.5	3.60714	4	4	4
782	1	0	0	2	3	2	2	2	2	1	2	2	2	2	4	4	3	4	2	4	1	5	4	5	4	4	3.66667	5	7	7	6	5	2	5	6	5	3	4	5	5	4	4	2	4	3.5	4.21429	4	3	1
783	0	1	0	2	2	1	2	2	2	1	1	2	2	1.7	1	2	3	1	4	1	2	5	3	2	3	2	2.41667	5	4	3	4	3	5	4	4	4	4	4	3	3.91667	6	5	6	5	5.5	3.5	1	3	1
784	1	0	0	1	2	1	2	2	1	2	1	2	2	1.6	3	1	2	1	1	1	1	4	1	2	3	1	1.75	2	4	2	2	1	3	1	1	1	2	1	1	1.75	3	3	3	4	3.25	1.96429	3	2	3
785	1	1	0	4	4	3	4	4	4	4	3	4	3	3.7	3	6	7	5	4	5	1	6	6	4	4	5	4.66667	3	2	3	3	5	3	3	4	1	2	1	3	2.75	6	6	5	7	6	4.03571	2	2	2
786	1	0	0	3	2	3	2	4	4	2	4	4	3	3.1	3	4	6	4	4	4	7	5	6	5	4	3	4.58333	4	2	1	2	5	4	1	2	1	4	2	3	2.58333	3	4	4	3	3.5	3.57143	4	4	4
787	0	1	0	2	3	3	2	2	2	2	3	2	2	2.3	2	1	3	3	1	2	4	2	3	4	2	2	2.41667	2	2	3	2	3	1	1	2	1	1	1	1	1.66667	3	4	3	3	3.25	2.21429	2	1	1
788	0	0	0	1	3	2	2	2	1	2	2	1	2	1.8	5	4	5	4	1	1	4	5	6	5	4	3	3.91667	6	7	5	6	6	6	7	5	4	3	7	3	5.41667	4	4	3	3	3.5	4.5	3	4	4
789	1	1	1	2	2	1	1	2	1	1	1	2	2	1.5	4	4	5	5	4	5	6	4	4	5	4	3	4.41667	7	7	7	5	7	6	6	5	6	6	6	4	6	6	7	5	7	6.25	5.35714	2	3	1
790	0	1	0	1	3	3	2	2	3	1	2	2	2	2.1	6	7	6	6	4	5	4	7	6	7	5	7	5.83333	7	6	6	6	7	7	6	6	6	5	6	7	6.25	6	5	5	4	5	5.89286	1	3	2
791	0	0	1	2	3	2	2	2	2	3	1	2	4	2.3	5	5	7	5	5	5	4	7	6	7	7	7	5.83333	5	7	7	6	5	6	2	5	6	4	5	5	5.25	7	5	7	7	6.5	5.67857	4	5	4
792	0	0	0	2	2	2	2	3	2	2	3	1	2	2.1	6	6	7	5	5	7	6	7	5	5	6	7	6	5	7	5	4	5	4	2	4	3	5	6	5	4.58333	5	7	7	7	6.5	5.46429	3	3	1
793	0	1	1	4	4	4	4	4	4	4	4	4	4	4	7	7	7	7	7	7	7	7	7	7	7	7	7	7	7	7	7	7	7	6	7	6	4	7	6	6.5	7	7	7	7	7	6.78571	5	5	4
794	1	0	1	2	3	2	4	2	2	3	3	2	3	2.6	6	5	4	4	5	1	3	6	6	5	4	5	4.5	5	7	5	6	7	7	4	4	5	5	5	5	5.41667	7	6	6	7	6.5	5.17857	3	2	1
795	0	0	0	2	2	2	2	2	1	1	2	2	2	1.8	2	1	1	1	1	1	1	1	3	1	3	4	1.66667	4	4	2	4	4	2	4	1	5	5	4	3	3.5	3	4	4	2	3.25	2.67857	2	2	2
796	1	1	0	2	2	2	2	2	3	2	2	2	1	2	2	1	2	2	3	1	1	3	3	1	3	1	1.91667	2	2	4	1	3	1	3	2	3	1	2	1	2.08333	4	4	4	3	3.75	2.25	1	1	1
797	0	1	1	2	2	1	2	1	3	2	2	2	2	1.9	3	3	5	3	5	5	4	5	5	6	4	6	4.5	3	1	3	4	4	4	4	1	4	4	1	5	3.16667	5	6	5	6	5.5	4.07143	2	2	1
798	1	0	0	4	2	3	2	4	2	4	3	4	2	3	1	2	4	1	3	4	1	2	4	1	4	5	2.66667	6	4	7	4	7	5	6	6	6	5	4	4	5.33333	3	3	4	1	2.75	3.82143	4	4	4
799	1	0	0	1	2	2	1	1	2	1	1	2	2	1.5	1	2	2	3	1	3	1	4	3	1	1	6	2.33333	7	5	5	5	6	5	6	5	6	3	4	4	5.08333	7	5	6	6	6	4.03571	1	3	1
800	1	1	0	3	4	3	3	2	2	3	3	2	3	2.8	4	4	5	3	5	4	4	5	4	4	5	7	4.5	5	5	2	4	5	5	5	2	5	4	3	4	4.08333	3	4	4	4	3.75	4.21429	2	4	4
801	0	0	1	2	3	2	3	2	2	3	2	2	3	2.4	6	3	7	4	1	4	1	4	5	4	6	4	4.08333	3	1	3	1	2	4	2	1	4	1	3	3	2.33333	4	6	5	7	5.5	3.53571	5	4	4
802	1	1	1	2	1	3	2	2	2	4	2	2	2	2.2	6	6	7	7	7	7	3	7	7	7	7	6	6.41667	7	7	7	7	6	5	7	5	6	6	5	5	6.08333	7	7	6	7	6.75	6.32143	5	3	4
803	0	0	0	2	3	2	3	4	2	2	2	2	2	2.4	2	3	3	1	2	3	4	1	4	1	3	4	2.58333	3	1	2	2	2	6	3	1	1	2	2	2	2.25	3	4	3	3	3.25	2.53571	3	1	1
804	1	1	0	4	2	4	2	2	3	3	3	3	4	3	3	4	2	1	1	1	2	2	7	4	2	3	2.66667	5	5	5	4	6	4	7	4	4	1	2	5	4.33333	4	4	3	2	3.25	3.46429	4	3	3
805	1	0	1	1	1	2	1	1	2	1	1	2	2	1.4	5	6	6	4	5	7	6	7	6	7	7	6	6	6	7	5	5	4	5	3	5	6	6	5	4	5.08333	3	4	3	1	2.75	5.14286	5	4	4
806	0	1	0	2	1	2	2	1	1	2	2	2	1	1.6	7	7	6	7	4	4	5	7	5	6	5	6	5.75	4	2	4	3	4	6	7	5	4	6	5	5	4.58333	3	3	1	3	2.5	4.78571	3	3	4
807	0	0	0	4	3	2	2	2	3	4	4	3	3	3	6	6	7	7	3	4	5	7	7	7	6	7	6	7	7	6	6	7	7	7	6	5	7	7	6	6.5	7	6	7	7	6.75	6.32143	4	4	4
808	0	1	1	2	2	3	2	3	3	3	3	1	2	2.4	6	6	4	4	5	7	5	7	7	6	7	4	5.66667	6	5	5	6	3	7	5	6	4	7	5	7	5.5	5	5	5	5	5	5.5	1	2	1
809	1	0	0	1	1	2	1	2	1	1	1	2	1	1.3	1	1	1	1	1	1	1	2	3	1	3	1	1.41667	2	2	3	1	1	1	1	2	1	1	1	1	1.41667	4	4	3	5	4	1.78571	3	1	2
810	0	0	0	1	2	1	1	2	2	2	2	2	2	1.7	4	3	3	3	1	1	1	5	2	3	3	4	2.75	3	2	2	3	2	1	3	1	3	2	1	1	2	1	4	4	2	2.75	2.42857	3	1	1
811	0	1	0	2	3	4	2	2	2	2	4	2	2	2.5	2	2	4	1	2	1	1	5	4	5	5	3	2.91667	4	5	5	5	6	5	5	4	4	1	4	4	4.33333	4	6	5	6	5.25	3.85714	3	3	1
812	0	0	0	2	1	1	1	2	3	2	2	1	2	1.7	2	3	6	1	4	1	3	5	4	4	6	6	3.75	7	5	5	5	6	5	5	5	3	1	3	4	4.5	5	6	4	6	5.25	4.28571	4	2	4
813	1	1	0	1	1	2	2	2	2	1	2	1	2	1.6	1	1	1	2	1	1	1	1	2	3	1	2	1.41667	2	4	2	2	4	1	6	3	1	3	1	4	2.75	3	4	4	3	3.5	2.28571	3	1	2
814	1	0	1	3	3	3	2	2	4	2	3	3	2	2.7	6	5	7	5	7	5	6	4	6	7	7	7	6	2	2	4	5	5	7	5	4	4	4	4	4	4.16667	5	4	4	4	4.25	4.96429	4	5	4
815	1	1	0	2	3	2	2	2	1	3	2	2	3	2.2	5	2	4	3	4	3	3	1	4	4	6	3	3.5	5	5	6	7	5	3	5	4	4	2	4	6	4.66667	3	1	4	4	3	3.92857	1	3	3
816	0	1	1	2	2	4	2	3	3	3	2	2	3	2.6	7	7	7	7	7	7	7	7	7	7	7	7	7	7	7	7	5	7	5	6	7	7	5	5	5	6.08333	6	7	5	6	6	6.46429	4	4	4
817	0	0	1	1	2	1	1	2	2	3	2	1	2	1.7	5	6	6	4	5	5	5	6	5	5	6	7	5.41667	4	6	7	4	6	5	4	3	4	2	4	6	4.58333	6	7	4	7	6	5.14286	4	4	4
818	0	0	1	4	4	3	2	3	3	3	4	2	4	3.2	7	7	7	7	5	7	4	7	7	7	7	7	6.58333	6	4	7	2	5	7	6	4	6	6	6	5	5.33333	7	7	7	7	7	6.10714	4	5	4
819	1	1	1	3	2	3	3	4	3	3	3	2	2	2.8	4	5	5	3	1	1	1	3	4	4	2	4	3.08333	3	6	3	4	6	4	5	4	5	6	5	2	4.41667	6	5	4	5	5	3.92857	1	3	2
820	0	1	1	4	4	3	4	4	4	4	4	4	4	3.9	7	7	7	7	6	6	6	7	7	6	6	7	6.58333	6	7	6	5	6	7	7	6	7	7	6	7	6.41667	7	7	7	7	7	6.57143	5	4	4
821	0	0	1	3	2	3	2	2	2	3	3	2	3	2.5	5	6	7	6	4	5	6	5	7	7	7	5	5.83333	4	4	3	3	6	4	6	2	4	4	4	4	4	7	5	6	7	6.25	5.10714	4	2	4
822	0	0	1	4	4	4	4	4	4	4	4	4	4	4	2	1	4	4	4	5	2	1	5	3	4	3	3.16667	5	5	5	5	5	5	5	1	5	6	5	1	4.41667	6	5	5	4	5	3.96429	4	4	4
823	0	1	0	2	2	1	3	2	4	2	1	2	2	2.1	3	2	5	1	1	2	4	3	4	4	5	4	3.16667	6	3	6	3	6	5	4	4	6	4	4	3	4.5	4	5	5	4	4.5	3.92857	4	3	1
824	1	0	1	4	4	3	2	4	4	3	4	3	4	3.5	7	6	7	5	5	6	5	7	6	7	7	6	6.16667	7	7	7	7	6	7	7	4	5	7	7	6	6.41667	5	4	6	7	5.5	6.17857	3	3	4
825	1	1	0	2	1	3	2	3	3	2	2	1	2	2.1	3	3	4	4	1	1	1	4	3	3	2	2	2.58333	2	2	1	3	3	3	1	2	1	4	2	1	2.08333	4	4	4	3	3.75	2.53571	2	4	4
826	0	0	0	2	2	2	2	3	2	2	2	2	2	2.1	5	5	5	5	4	2	4	7	5	5	5	6	4.83333	7	7	7	6	6	6	7	6	7	7	6	6	6.5	6	7	7	7	6.75	5.82143	5	3	4
827	0	1	0	3	4	2	4	2	4	4	4	3	4	3.4	3	5	4	6	4	5	4	4	3	4	6	5	4.41667	5	7	7	3	3	5	2	3	4	4	4	3	4.16667	4	4	4	2	3.5	4.17857	4	4	2
828	0	1	0	1	1	1	2	2	2	2	2	1	2	1.6	3	2	2	1	2	4	2	4	2	1	2	2	2.25	2	3	2	2	2	2	4	2	1	1	2	1	2	4	4	2	4	3.5	2.32143	2	3	2
829	0	0	1	1	1	2	1	2	1	2	1	2	2	1.5	4	4	6	6	4	7	4	6	4	6	5	6	5.16667	7	7	7	7	7	7	6	6	7	5	7	7	6.66667	5	7	6	7	6.25	5.96429	4	3	4
830	0	1	1	2	2	2	2	3	2	3	3	2	2	2.3	4	2	3	2	3	4	3	5	5	4	3	3	3.41667	1	2	2	1	3	1	4	1	2	4	3	4	2.33333	3	3	2	3	2.75	2.85714	1	1	1
831	0	1	1	4	2	4	2	4	4	3	3	3	4	3.3	7	6	7	7	7	7	7	7	7	7	6	7	6.83333	4	3	2	5	3	5	5	4	4	6	2	6	4.08333	7	6	6	7	6.5	5.60714	3	3	4
832	1	1	0	1	1	1	1	2	2	1	1	1	1	1.2	4	3	1	3	1	3	5	3	7	3	2	2	3.08333	1	2	1	1	5	3	5	2	2	3	3	5	2.75	5	3	6	6	5	3.21429	2	1	1
833	0	1	1	4	4	4	4	2	4	4	4	3	4	3.7	7	7	7	7	6	6	7	7	6	7	7	7	6.75	7	7	6	6	7	7	7	6	6	6	6	6	6.41667	3	2	3	4	3	6.07143	3	4	4
834	0	0	0	2	2	2	2	2	2	1	2	1	2	1.8	6	7	6	4	7	5	4	7	6	5	6	6	5.75	5	2	5	2	5	2	7	3	5	4	7	2	4.08333	3	3	1	2	2.25	4.53571	5	4	4
835	1	0	0	1	1	1	1	1	2	1	1	2	1	1.2	2	3	1	2	2	1	1	4	4	2	3	4	2.41667	1	2	2	1	2	3	4	2	1	1	2	3	2	3	3	2	1	2.25	2.21429	1	2	2
836	1	1	1	3	3	3	2	3	4	3	4	3	3	3.1	5	6	7	3	6	7	5	6	4	6	6	7	5.66667	7	6	7	7	7	5	6	4	7	6	5	6	6.08333	7	7	6	7	6.75	6	3	4	4
837	1	1	0	1	1	1	2	1	2	1	1	2	1	1.3	7	5	7	7	6	7	6	7	7	7	7	7	6.66667	5	2	3	4	3	1	2	3	1	4	4	5	3.08333	1	3	5	2	2.75	4.57143	4	3	3
838	1	0	0	3	2	3	4	3	3	4	2	3	4	3.1	7	7	7	5	7	7	6	7	7	7	7	7	6.75	7	7	7	7	6	7	7	6	6	4	7	7	6.5	6	7	7	6	6.5	6.60714	4	3	4
839	1	1	1	1	2	1	1	2	2	1	2	2	2	1.6	4	1	2	1	5	1	3	2	2	1	3	2	2.25	4	5	5	4	4	2	1	4	3	5	1	4	3.5	4	5	6	4	4.75	3.14286	2	3	2
840	1	1	1	3	3	2	2	4	3	2	4	2	3	2.8	6	6	7	7	6	7	5	7	5	6	7	7	6.33333	6	6	7	6	6	6	7	5	7	5	6	4	5.91667	7	7	7	7	7	6.25	4	5	3
841	0	1	0	4	3	3	2	3	4	4	3	4	3	3.3	5	5	5	6	2	5	2	7	6	4	6	6	4.91667	7	7	7	7	6	7	7	7	5	7	6	6	6.58333	4	4	3	7	4.5	5.57143	4	4	4
842	1	1	0	4	3	3	3	2	2	4	4	3	4	3.2	5	4	5	7	5	5	4	6	6	6	5	7	5.41667	2	4	1	2	2	2	2	2	2	2	5	4	2.5	4	5	2	6	4.25	4	2	2	2
843	1	0	1	3	3	4	4	3	2	3	3	2	3	3	5	5	7	4	7	6	7	7	6	7	7	7	6.25	6	6	7	7	5	7	7	5	7	6	7	6	6.33333	7	7	7	7	7	6.39286	4	5	4
844	0	0	1	4	3	3	3	4	4	4	3	4	4	3.6	4	1	2	1	1	1	1	1	3	1	2	3	1.75	4	5	3	3	3	3	6	3	3	2	4	2	3.41667	5	4	6	4	4.75	2.89286	3	3	3
845	0	0	0	3	3	4	2	3	2	3	2	2	3	2.7	2	2	3	3	4	3	1	1	4	4	2	4	2.75	6	5	7	2	4	6	7	4	4	4	4	4	4.75	7	7	7	7	7	4.21429	2	3	3
846	0	1	1	2	2	2	2	4	2	3	3	2	1	2.3	1	3	1	3	1	3	4	1	4	1	4	3	2.41667	3	4	6	5	3	6	2	5	5	4	4	3	4.16667	3	4	3	4	3.5	3.32143	2	1	2
847	1	0	1	2	2	4	3	3	4	3	3	2	2	2.8	2	4	3	5	3	3	3	6	6	4	7	6	4.33333	4	6	5	4	3	4	3	1	2	1	3	2	3.16667	6	6	7	4	5.75	4.03571	3	3	4
848	0	0	0	2	3	4	3	4	4	4	4	4	3	3.5	6	6	4	6	5	1	2	7	4	6	5	6	4.83333	5	2	3	3	5	5	4	5	4	4	4	2	3.83333	3	4	1	4	3	4.14286	4	4	4
849	1	1	1	1	1	1	1	2	2	2	1	2	2	1.5	6	4	6	7	1	6	5	7	4	4	5	5	5	3	4	6	7	6	5	5	2	5	4	5	1	4.41667	4	4	4	4	4	4.60714	3	3	3
850	0	1	1	4	4	3	4	4	3	4	4	2	4	3.6	5	5	7	5	5	5	6	7	6	7	6	7	5.91667	6	7	6	6	7	6	7	4	6	5	4	6	5.83333	7	7	6	7	6.75	6	4	4	4
851	0	1	0	3	3	4	1	3	4	3	3	4	2	3	4	4	7	5	5	5	7	6	5	5	7	6	5.5	1	3	6	3	5	1	5	2	5	1	2	5	3.25	5	5	4	7	5.25	4.5	2	2	1
852	0	1	1	3	4	4	4	3	4	3	4	2	4	3.5	4	5	5	4	3	1	4	5	7	7	5	7	4.75	4	4	3	3	5	4	2	2	3	2	3	3	3.16667	3	5	4	1	3.25	3.85714	3	4	4
853	1	0	1	2	2	2	2	4	4	3	2	2	3	2.6	4	4	5	5	5	5	1	6	3	6	3	4	4.25	7	7	7	7	6	6	7	6	5	6	7	7	6.5	5	5	5	5	5	5.32143	5	3	4
854	1	1	0	3	2	3	2	1	2	4	3	3	2	2.5	6	5	7	5	5	5	4	7	6	7	5	5	5.58333	4	4	2	2	3	4	7	2	5	3	4	2	3.5	5	4	7	5	5.25	4.64286	1	1	1
855	1	1	1	3	3	4	3	4	4	4	4	4	4	3.7	4	6	6	5	6	5	4	7	5	5	5	7	5.41667	6	7	6	5	5	5	2	6	6	5	6	5	5.33333	6	6	5	7	6	5.46429	4	2	3
856	0	1	1	1	2	2	2	1	2	3	2	2	2	1.9	5	3	4	3	3	3	6	6	4	5	4	5	4.25	5	5	5	5	7	7	7	6	1	6	6	4	5.33333	5	5	5	5	5	4.82143	3	3	2
857	0	1	1	4	4	3	2	4	4	4	2	3	3	3.3	7	7	7	6	7	7	7	7	7	7	7	7	6.91667	7	6	5	7	6	6	7	7	5	5	4	7	6	7	7	7	7	7	6.53571	5	5	4
858	0	1	0	2	3	3	2	2	3	3	3	2	2	2.5	7	5	4	4	4	4	7	7	6	6	6	6	5.5	6	7	5	4	7	7	7	7	7	5	5	5	6	7	7	7	7	7	5.92857	4	4	4
859	0	0	1	3	4	3	2	3	3	4	4	3	2	3.1	7	6	7	7	6	7	6	7	7	7	7	7	6.75	7	7	6	5	5	7	7	7	5	4	6	7	6.08333	7	7	7	7	7	6.5	5	5	4
860	0	1	0	3	1	2	2	2	4	3	3	2	2	2.4	1	3	1	1	2	1	1	3	2	3	1	4	1.91667	7	7	7	5	6	6	7	7	7	7	6	6	6.5	4	6	5	2	4.25	4.21429	4	4	4
861	1	1	1	4	2	4	3	4	4	4	4	4	4	3.7	7	7	7	4	7	6	7	7	7	7	6	7	6.58333	5	5	5	4	5	4	5	2	1	3	5	4	4	4	5	4	5	4.5	5.17857	2	3	2
862	0	0	0	2	2	1	1	1	2	2	1	2	1	1.5	3	3	3	1	2	3	1	5	5	1	4	4	2.91667	2	4	2	1	1	3	1	1	4	1	1	1	1.83333	3	3	5	4	3.75	2.57143	2	4	1
863	1	0	1	2	2	3	2	3	3	2	2	2	1	2.2	1	3	2	2	2	4	4	3	3	3	3	2	2.66667	5	2	5	3	7	5	3	6	5	5	4	5	4.58333	4	4	4	1	3.25	3.57143	4	4	2
864	1	0	0	3	4	2	2	3	2	2	3	3	1	2.5	2	2	3	3	3	1	3	2	2	3	2	6	2.66667	4	3	1	5	5	6	4	2	1	4	6	4	3.75	3	1	4	2	2.5	3.10714	3	4	3
865	0	0	1	2	2	1	2	2	2	3	2	2	2	2	1	2	1	4	2	2	5	1	2	4	2	4	2.5	3	4	3	4	5	2	1	1	5	4	3	1	3	6	4	6	3	4.75	3.03571	3	4	4
866	0	1	1	3	3	4	3	3	4	4	3	4	4	3.5	4	4	5	2	3	4	3	3	3	6	5	5	3.91667	3	3	5	4	3	2	3	3	4	3	3	4	3.33333	1	1	5	4	2.75	3.5	1	3	1
867	1	0	0	2	1	1	2	1	1	1	2	2	1	1.4	1	1	1	1	1	1	1	3	1	3	2	2	1.5	2	2	1	2	2	6	1	2	3	2	1	1	2.08333	3	3	4	2	3	1.96429	1	1	2
868	0	0	1	3	4	4	3	4	3	4	4	3	3	3.5	7	7	7	7	7	7	6	7	7	7	5	7	6.75	4	7	3	5	7	3	5	7	5	5	7	5	5.25	7	7	7	7	7	6.14286	5	4	4
869	1	0	0	4	4	4	3	4	4	4	4	4	4	3.9	7	5	4	4	5	3	4	5	6	5	4	7	4.91667	3	6	1	4	4	4	6	1	1	4	5	1	3.33333	5	7	7	7	6.5	4.46429	4	3	4
870	0	0	0	1	1	2	2	1	2	1	1	1	1	1.3	5	4	4	5	4	5	3	5	5	4	6	3	4.41667	4	5	6	6	4	3	5	5	4	4	4	3	4.41667	5	5	5	5	5	4.5	5	4	4
871	0	1	1	2	3	1	2	2	2	3	3	2	3	2.3	7	5	5	5	5	7	6	6	7	6	7	6	6	4	6	6	2	4	5	3	1	4	3	3	5	3.83333	5	5	4	6	5	4.92857	1	3	2
872	0	1	0	4	3	3	4	4	4	3	4	4	4	3.7	5	4	7	4	3	5	4	5	6	5	5	2	4.58333	7	5	7	4	4	6	7	6	7	6	5	5	5.75	5	6	6	6	5.75	5.25	3	4	3
873	0	1	1	2	3	2	3	3	3	2	3	4	3	2.8	7	6	7	5	7	7	7	7	6	7	6	7	6.58333	7	7	7	7	7	7	7	5	6	6	6	7	6.58333	7	7	7	6	6.75	6.60714	4	4	4
874	0	0	1	4	4	2	2	2	4	3	3	3	3	3	7	7	7	5	7	7	4	7	7	7	7	7	6.58333	6	5	3	6	5	5	4	6	6	5	5	5	5.08333	6	7	7	6	6.5	5.92857	3	3	4
875	1	1	0	4	4	4	3	4	3	4	4	3	4	3.7	4	3	3	5	4	4	4	3	6	5	4	4	4.08333	6	7	5	7	5	5	5	5	5	4	5	4	5.25	6	6	4	4	5	4.71429	2	3	3
876	1	0	1	4	4	4	4	4	4	4	4	4	4	4	7	7	7	5	7	7	6	7	7	7	7	7	6.75	7	7	7	7	7	7	7	7	5	4	7	7	6.58333	7	7	7	4	6.25	6.60714	3	4	4
877	0	0	1	1	2	3	2	3	2	2	2	2	2	2.1	6	6	6	7	5	7	7	7	5	7	6	7	6.33333	6	7	4	4	5	6	5	5	7	4	4	5	5.16667	7	6	7	7	6.75	5.89286	3	4	4
878	1	0	1	4	4	3	4	4	3	4	4	2	4	3.6	7	6	6	6	5	6	5	7	6	5	7	7	6.08333	5	7	6	6	3	6	4	3	3	4	3	6	4.66667	4	4	3	7	4.5	5.25	5	4	4
879	1	1	1	4	4	3	4	4	4	4	3	3	2	3.5	7	6	7	5	7	7	7	7	7	6	7	7	6.66667	7	7	7	7	7	7	7	6	7	6	7	6	6.75	5	5	6	5	5.25	6.5	3	5	3
880	1	0	1	3	4	4	4	3	3	4	4	4	4	3.7	7	6	7	6	4	7	7	7	7	7	7	7	6.58333	7	7	7	7	7	7	6	7	6	6	7	6	6.66667	4	5	3	5	4.25	6.28571	4	5	4
881	0	1	1	3	4	2	3	2	4	4	2	4	3	3.1	2	4	3	1	3	1	2	1	4	2	2	4	2.41667	4	4	2	2	4	1	5	1	3	4	2	1	2.75	3	4	4	4	3.75	2.75	2	3	4
882	0	0	0	2	1	2	2	2	2	2	2	2	2	1.9	5	5	3	7	5	7	7	6	6	7	7	7	6	6	7	6	5	5	7	7	7	5	6	5	5	5.91667	5	5	2	5	4.25	5.71429	5	4	4
883	0	0	1	2	2	1	2	2	1	2	1	2	2	1.7	5	3	7	6	4	6	4	6	7	7	6	5	5.5	6	4	5	5	7	7	7	4	2	2	5	4	4.83333	4	4	5	3	4	5	1	3	2
884	1	1	0	1	2	2	2	2	3	2	2	2	2	2	1	2	2	3	1	3	3	2	3	1	4	4	2.41667	2	4	3	2	1	1	2	2	3	1	1	1	1.91667	4	5	4	4	4.25	2.46429	4	2	3
885	0	0	1	2	2	1	1	3	1	1	2	1	2	1.6	2	1	2	1	4	1	1	3	2	1	3	3	2	1	1	1	2	2	1	1	1	3	2	3	1	1.58333	1	3	4	5	3.25	2	3	1	2
886	1	0	0	1	2	2	2	2	3	1	1	2	3	1.9	6	4	6	4	6	7	6	7	5	7	5	6	5.75	5	7	6	4	5	4	4	5	4	4	4	7	4.91667	5	4	4	6	4.75	5.25	4	4	3
887	1	1	1	2	3	2	2	2	3	2	2	2	1	2.1	7	6	7	6	7	7	6	7	7	6	7	7	6.66667	5	5	3	4	3	4	3	1	1	4	4	2	3.25	4	4	5	5	4.5	4.89286	3	2	2
888	1	1	0	4	3	4	4	4	4	4	4	3	4	3.8	7	7	6	5	4	7	7	7	7	7	7	7	6.5	6	7	4	3	3	6	4	6	5	4	5	4	4.75	6	6	7	7	6.5	5.75	4	2	3
889	1	0	0	2	2	3	2	2	2	3	2	2	4	2.4	6	6	7	6	7	7	7	7	6	7	7	6	6.58333	6	3	3	7	4	7	7	7	5	6	6	5	5.5	7	6	5	7	6.25	6.07143	5	4	4
890	0	1	0	3	3	3	3	4	2	3	3	2	4	3	7	6	5	4	7	7	5	5	6	5	5	5	5.58333	5	3	5	3	4	5	6	3	1	2	3	4	3.66667	4	4	4	4	4	4.53571	3	3	1
891	0	0	1	1	2	1	2	2	1	3	2	1	2	1.7	5	3	4	5	5	5	5	7	5	7	7	3	5.08333	6	4	6	2	4	6	6	5	4	4	5	4	4.66667	6	6	7	7	6.5	5.10714	4	4	2
892	1	1	0	2	2	1	1	2	2	2	1	1	2	1.6	3	3	3	5	4	5	4	6	4	4	5	2	4	4	3	4	3	3	4	5	4	3	5	1	4	3.58333	2	3	4	3	3	3.67857	4	4	4
893	1	1	0	1	2	2	3	3	3	3	2	2	3	2.4	5	6	7	4	4	5	6	5	4	5	6	6	5.25	7	6	5	5	7	6	5	7	6	6	5	4	5.75	4	4	4	3	3.75	5.25	5	3	3
894	0	1	0	2	2	4	2	2	1	2	1	2	2	2	6	5	7	6	7	5	6	7	7	7	7	6	6.33333	7	7	7	5	7	7	7	6	6	7	5	6	6.41667	5	5	7	6	5.75	6.28571	4	3	3
895	1	1	0	2	2	4	2	3	3	3	4	2	2	2.7	6	6	7	7	7	7	5	7	6	7	7	6	6.5	7	7	6	7	5	7	7	6	7	7	7	6	6.58333	5	6	6	7	6	6.46429	3	4	4
896	1	0	1	2	3	3	2	2	2	3	2	3	2	2.4	3	2	4	3	3	4	1	5	3	1	3	2	2.83333	6	5	6	5	7	5	3	5	3	6	5	5	5.08333	4	5	5	7	5.25	4.14286	3	2	2
897	1	1	1	2	2	3	2	1	3	2	2	2	2	2.1	5	4	4	5	4	5	4	5	3	4	5	7	4.58333	3	1	3	3	3	4	5	1	1	2	4	3	2.75	4	4	4	5	4.25	3.75	2	3	1
898	0	1	0	3	4	4	4	3	4	4	4	4	4	3.8	6	6	7	7	6	7	6	7	5	6	7	7	6.41667	7	7	7	6	7	7	7	6	7	7	7	6	6.75	7	7	7	7	7	6.64286	4	4	3
899	1	1	0	2	2	3	3	2	2	2	2	2	2	2.2	1	3	3	3	1	2	1	1	4	4	4	3	2.5	3	6	3	2	3	2	1	5	4	2	1	1	2.75	4	4	3	6	4.25	2.85714	2	1	1
900	0	0	1	3	4	3	3	4	3	4	4	3	4	3.5	4	5	3	4	5	5	3	6	5	6	5	5	4.66667	6	6	7	6	6	7	6	5	5	5	5	7	5.91667	7	7	7	7	7	5.53571	5	5	4
901	0	1	1	1	2	2	2	3	1	2	2	2	3	2	3	2	1	1	1	5	1	2	4	1	1	3	2.08333	7	5	5	4	4	7	4	3	6	6	6	7	5.33333	4	5	4	3	4	3.75	4	3	2
902	1	1	1	4	3	4	4	4	4	4	4	3	4	3.8	7	7	7	7	7	7	7	7	7	7	7	7	7	7	7	7	6	7	7	7	7	5	6	5	5	6.33333	4	3	3	4	3.5	6.21429	5	5	4
903	1	0	0	2	2	2	2	2	2	2	2	2	1	1.9	5	4	2	4	2	2	3	4	4	4	5	3	3.5	3	3	4	1	3	3	4	3	1	2	1	2	2.5	5	7	6	5	5.75	3.39286	3	1	2
904	1	0	0	2	2	1	2	2	2	2	2	2	2	1.9	3	3	2	3	3	3	2	4	6	4	3	6	3.5	6	4	2	3	2	6	2	4	4	4	1	4	3.5	7	6	5	6	6	3.85714	3	1	3
905	1	0	0	3	2	4	2	2	4	2	2	2	3	2.6	6	6	7	7	7	4	4	7	7	7	6	7	6.25	7	7	3	4	7	5	7	6	6	6	4	7	5.75	7	6	7	7	6.75	6.10714	4	4	4
906	0	0	1	4	4	4	3	3	4	4	4	4	4	3.8	7	7	7	7	6	7	5	7	7	7	6	7	6.66667	7	7	7	5	7	7	7	5	5	7	6	7	6.41667	6	7	7	7	6.75	6.57143	4	5	4
907	0	1	0	3	4	4	4	3	4	3	4	4	3	3.6	7	5	7	5	3	5	6	7	7	5	6	7	5.83333	6	7	6	6	7	7	6	4	7	7	7	7	6.41667	7	6	7	7	6.75	6.21429	3	4	4
908	1	0	0	2	2	3	1	2	2	2	3	2	2	2.1	2	4	2	2	1	1	5	1	3	1	1	3	2.16667	1	1	1	2	4	1	2	1	1	2	2	3	1.75	2	4	3	3	3	2.10714	4	1	2
909	0	0	1	4	4	4	4	3	4	4	4	4	3	3.8	5	5	7	7	5	6	6	7	6	5	7	3	5.75	4	7	3	5	4	6	4	4	5	4	1	4	4.25	4	5	3	5	4.25	4.89286	2	4	3
910	1	1	1	4	4	4	3	4	3	3	3	4	4	3.6	3	3	1	3	2	3	1	2	3	5	3	5	2.83333	5	4	5	3	5	2	4	4	5	1	6	3	3.91667	6	6	6	6	6	3.75	4	3	3
911	1	1	1	3	2	2	3	4	4	4	3	3	3	3.1	3	3	4	4	1	2	4	4	5	4	4	6	3.66667	3	2	1	4	4	1	4	1	4	1	6	1	2.66667	3	4	3	2	3	3.14286	1	1	1
912	0	1	1	2	4	2	2	2	3	3	3	3	4	2.8	6	4	3	1	5	5	5	5	5	2	5	6	4.33333	5	4	5	1	4	5	3	4	4	4	1	5	3.75	5	5	4	4	4.5	4.10714	4	5	4
913	1	1	1	1	2	3	2	3	1	1	3	2	1	1.9	6	4	6	4	3	5	3	5	6	5	6	7	5	3	5	6	2	4	6	2	3	4	5	4	4	4	5	5	4	4	4.5	4.5	2	2	1
914	0	0	1	3	3	3	2	3	4	2	2	3	2	2.7	5	5	6	5	3	6	3	6	5	3	6	6	4.91667	7	5	5	4	5	7	7	4	5	6	4	4	5.25	7	7	5	6	6.25	5.25	4	4	3
915	1	1	1	4	3	3	3	4	4	3	4	2	3	3.3	4	3	1	3	1	5	7	6	4	4	5	4	3.91667	7	7	7	7	7	6	6	6	6	5	7	5	6.33333	3	3	3	1	2.5	4.75	4	4	4
916	0	1	0	2	2	4	3	2	2	2	3	2	4	2.6	4	4	5	4	2	1	1	4	1	5	4	7	3.5	6	7	7	5	6	7	7	6	7	7	5	7	6.41667	6	5	6	7	6	5.10714	3	4	2
917	1	1	0	2	2	2	1	2	2	2	2	2	2	1.9	3	3	2	6	4	1	1	4	3	4	4	4	3.25	3	5	2	2	4	3	2	1	1	2	2	3	2.5	4	4	4	4	4	3.03571	1	3	2
918	1	0	0	3	3	2	2	3	3	3	2	2	2	2.5	3	2	1	3	1	1	4	1	3	1	2	2	2	4	2	4	3	5	7	5	7	3	4	6	6	4.66667	4	7	7	6	6	3.71429	4	3	4
919	0	0	0	2	1	1	2	2	2	2	2	2	1	1.7	1	2	3	1	1	1	2	1	5	3	2	1	1.91667	4	5	7	4	7	5	5	5	7	7	6	7	5.75	6	7	6	6	6.25	4.17857	2	1	1
920	1	0	0	1	1	1	2	2	2	1	2	1	1	1.4	1	2	2	4	2	1	2	1	4	1	4	2	2.16667	2	3	1	1	1	3	2	3	1	3	1	2	1.91667	3	3	3	3	3	2.17857	1	1	1
921	0	0	1	2	4	2	2	2	2	1	2	2	3	2.2	5	4	2	2	6	2	3	5	5	4	4	2	3.66667	5	4	3	5	3	4	4	5	3	1	1	4	3.5	4	4	4	5	4.25	3.67857	1	1	2
922	1	0	0	4	3	2	2	4	3	4	4	4	4	3.4	6	4	7	5	5	5	5	5	6	5	7	5	5.41667	5	1	5	2	3	4	3	5	5	4	5	3	3.75	5	5	4	5	4.75	4.60714	2	3	2
923	0	0	1	3	2	2	2	3	2	2	2	2	3	2.3	7	6	7	7	5	5	7	7	7	7	7	7	6.58333	7	7	7	7	7	7	7	5	6	6	7	7	6.66667	4	7	5	7	5.75	6.5	4	5	4
924	0	1	0	3	3	4	4	4	4	4	4	4	4	3.8	4	7	2	5	5	5	5	7	6	7	5	4	5.16667	7	7	6	6	7	7	6	6	7	7	7	7	6.66667	7	7	7	4	6.25	5.96429	3	4	4
925	0	1	1	4	4	4	4	4	4	4	4	3	4	3.9	5	7	7	7	7	7	7	7	6	7	7	7	6.75	6	7	6	7	6	7	6	7	5	5	5	5	6	4	5	5	7	5.25	6.21429	4	4	3
926	0	1	1	2	1	2	2	2	2	2	2	2	3	2	5	3	3	3	2	1	6	6	4	4	3	4	3.66667	6	7	5	7	6	6	6	6	5	6	6	5	5.91667	4	4	3	4	3.75	4.64286	4	3	2
927	1	1	0	2	1	2	3	2	3	3	2	2	2	2.2	7	5	7	5	4	5	4	6	6	7	5	5	5.5	6	5	5	5	5	6	7	5	5	2	4	4	4.91667	7	7	6	6	6.5	5.39286	1	3	2
928	0	0	0	1	2	2	1	1	1	2	1	2	2	1.5	5	5	7	5	5	7	6	7	7	7	7	7	6.25	4	4	6	3	3	3	4	5	3	4	3	1	3.58333	4	6	6	6	5.5	5	5	4	4
929	1	1	0	4	3	4	2	4	4	4	4	4	4	3.7	6	6	7	7	5	5	7	6	6	6	7	7	6.25	7	7	6	7	6	7	7	6	6	7	7	7	6.66667	6	7	7	7	6.75	6.5	3	4	4
930	1	0	0	2	3	2	1	1	3	2	2	2	2	2	1	1	2	1	1	1	1	1	2	1	1	3	1.33333	3	2	3	3	3	1	4	2	3	4	4	3	2.91667	1	3	1	4	2.25	2.14286	3	1	3
931	0	0	1	4	4	4	3	4	4	2	4	3	4	3.6	7	6	7	5	6	6	4	7	7	5	6	6	6	7	7	7	7	7	6	6	5	7	7	6	6	6.5	7	6	7	7	6.75	6.32143	5	5	4
932	1	0	1	3	3	3	2	2	4	2	2	3	3	2.7	6	6	5	6	5	4	5	7	4	6	3	4	5.08333	7	2	5	6	7	6	7	4	5	5	6	2	5.16667	4	6	5	5	5	5.10714	5	4	4
933	1	1	0	1	1	1	1	1	2	2	1	1	1	1.2	1	3	7	7	7	7	4	6	4	5	6	7	5.33333	4	5	1	3	1	2	4	1	3	2	3	1	2.5	4	4	4	4	4	3.92857	2	1	1
934	0	0	0	2	2	2	2	2	2	2	2	2	3	2.1	4	5	3	5	3	6	6	6	4	4	6	6	4.83333	5	4	6	2	3	6	2	2	4	5	5	3	3.91667	5	5	5	6	5.25	4.5	2	3	2
935	1	1	0	2	3	2	2	3	3	4	2	2	3	2.6	3	4	6	3	3	3	5	5	6	4	5	4	4.25	3	3	3	3	4	4	1	3	5	2	1	4	3	7	6	6	6	6.25	4	3	4	4
936	1	0	0	2	1	2	2	2	4	3	2	2	2	2.2	6	6	7	5	3	5	3	7	5	5	7	7	5.5	7	5	6	5	6	7	7	5	4	3	6	6	5.58333	7	7	6	7	6.75	5.71429	5	4	4
937	0	1	0	2	1	2	1	1	1	2	1	2	1	1.4	4	3	2	4	5	4	2	5	4	3	6	5	3.91667	6	5	5	5	4	7	5	4	5	5	6	4	5.08333	4	4	5	5	4.5	4.5	1	2	1
938	0	0	1	4	4	4	2	3	4	3	4	3	3	3.4	4	5	3	4	4	4	5	5	4	4	5	6	4.41667	4	4	1	1	5	5	3	4	1	2	4	1	2.91667	4	4	5	4	4.25	3.75	3	1	3
939	0	0	0	3	4	4	2	4	4	4	4	3	3	3.5	2	1	1	2	4	5	2	5	5	3	4	5	3.25	4	2	4	3	1	3	1	2	5	2	6	1	2.83333	1	2	2	4	2.25	2.92857	4	4	3
940	1	1	0	3	3	2	2	2	3	2	4	2	2	2.5	5	5	2	3	4	5	4	5	2	4	4	6	4.08333	6	6	5	5	6	5	7	6	6	7	6	6	5.91667	4	4	4	4	4	4.85714	4	3	4
941	1	1	1	4	3	4	3	3	2	4	4	2	3	3.2	2	3	2	1	2	4	1	2	4	1	5	5	2.66667	3	3	4	1	3	3	2	1	1	1	2	3	2.25	2	2	4	2	2.5	2.46429	4	4	2
942	0	0	0	2	2	2	2	2	3	2	2	2	3	2.2	3	3	2	1	1	4	1	2	5	2	4	3	2.58333	3	1	1	1	3	4	1	1	1	1	2	3	1.83333	6	5	4	5	5	2.60714	2	3	4
943	1	1	1	2	2	3	2	2	3	3	2	3	2	2.4	4	3	6	4	1	1	3	5	4	4	4	6	3.75	4	2	1	3	3	4	3	1	3	1	1	1	2.25	3	3	1	1	2	2.85714	1	2	1
944	1	1	1	2	2	2	2	4	3	3	4	3	3	2.8	2	2	1	3	3	1	1	4	3	3	3	2	2.33333	5	5	6	6	7	6	4	4	4	5	6	5	5.25	3	3	6	4	4	3.82143	3	3	4
945	1	0	1	2	2	2	2	1	1	2	2	2	2	1.8	4	2	2	3	2	5	2	3	5	4	5	4	3.41667	7	6	6	5	3	5	7	5	5	4	4	4	5.08333	4	5	5	5	4.75	4.32143	4	4	3
946	1	1	0	1	1	2	1	1	2	1	1	1	1	1.2	3	2	3	1	1	1	1	4	2	4	3	2	2.25	4	1	2	4	4	3	3	1	1	1	1	2	2.25	3	4	1	1	2.25	2.25	1	1	1
947	1	0	1	3	4	4	2	4	4	4	4	3	4	3.6	5	6	5	5	4	3	5	5	6	7	6	7	5.33333	6	7	6	5	7	7	7	5	5	7	6	4	6	6	7	5	7	6.25	5.75	4	4	4
948	0	0	1	2	2	2	1	2	2	2	2	2	2	1.9	5	6	5	4	1	3	5	4	5	6	4	1	4.08333	6	5	4	3	3	3	5	4	5	5	5	5	4.41667	3	4	2	4	3.25	4.10714	4	3	2
949	0	0	0	1	3	2	2	2	2	2	2	1	2	1.9	6	4	7	5	7	6	7	7	7	7	7	7	6.41667	4	1	3	4	4	4	2	4	4	4	4	3	3.41667	6	4	4	5	4.75	4.89286	1	3	3
950	0	1	0	1	2	2	2	2	2	1	2	2	2	1.8	1	1	2	3	1	3	1	2	2	1	1	2	1.66667	4	4	4	2	4	3	2	1	5	1	1	2	2.75	4	4	4	4	4	2.46429	1	3	2
951	1	0	1	2	2	2	2	3	3	1	2	2	2	2.1	6	6	7	4	5	7	5	7	7	6	7	7	6.16667	7	7	7	4	7	7	7	5	6	6	7	7	6.41667	5	6	4	5	5	6.10714	5	4	4
952	0	0	0	1	1	1	1	1	1	1	1	1	2	1.1	4	4	3	3	5	4	5	7	4	5	6	4	4.5	6	4	1	3	2	6	7	2	1	4	4	5	3.75	5	5	4	5	4.75	4.21429	3	1	2
953	0	0	0	2	2	3	2	2	3	2	2	1	2	2.1	4	5	4	3	5	4	6	5	5	4	6	3	4.5	3	1	5	3	4	3	2	2	3	1	4	2	2.75	4	6	6	6	5.5	3.89286	2	2	2
954	1	0	0	1	3	2	2	1	1	1	1	1	2	1.5	3	2	2	2	4	2	4	2	5	4	3	1	2.83333	1	2	1	1	3	5	3	1	2	1	6	1	2.25	3	2	4	4	3.25	2.64286	1	3	2
955	1	1	1	4	4	4	2	4	4	4	4	4	4	3.8	7	7	7	7	7	7	7	7	7	7	7	7	7	7	7	5	5	7	6	6	7	5	7	5	7	6.16667	6	7	7	6	6.5	6.57143	5	3	4
956	1	0	1	2	2	1	2	1	2	2	2	2	1	1.7	7	7	7	7	4	7	5	7	7	7	7	7	6.58333	3	5	5	2	5	4	1	1	4	2	4	2	3.16667	7	7	7	7	7	5.17857	4	3	2
957	1	1	1	4	3	3	3	4	3	4	4	2	4	3.4	1	3	1	4	1	3	2	4	3	2	5	2	2.58333	6	7	6	7	3	5	4	6	6	5	6	5	5.5	7	6	5	6	6	4.32143	3	3	4
958	0	0	1	2	3	2	1	4	2	1	3	2	2	2.2	7	5	7	4	6	5	7	7	6	7	7	7	6.25	4	5	3	2	1	6	2	4	4	3	3	3	3.33333	7	7	5	6	6.25	5	4	4	4
959	1	0	0	1	2	2	2	2	2	2	2	2	2	1.9	7	4	7	7	7	5	4	7	7	5	6	7	6.08333	7	7	7	7	7	7	5	7	6	4	7	5	6.33333	6	6	6	4	5.5	6.10714	4	5	4
960	1	0	1	4	3	4	2	4	3	3	4	4	3	3.4	5	3	6	5	4	4	2	5	5	7	4	3	4.41667	4	4	6	5	5	5	4	3	4	4	3	1	4	7	7	7	7	7	4.60714	4	4	2
961	1	1	1	2	3	2	2	2	2	4	2	2	2	2.3	2	2	4	1	1	4	4	2	2	1	4	2	2.41667	3	4	4	2	1	2	2	1	4	1	4	3	2.58333	2	3	4	2	2.75	2.53571	1	3	1
962	1	1	1	4	4	4	2	3	4	4	4	4	4	3.7	4	4	4	4	5	5	5	5	6	5	3	2	4.33333	2	1	1	2	1	5	3	1	4	4	4	4	2.66667	4	5	6	6	5.25	3.75	5	4	4
963	1	1	1	2	2	2	2	2	2	2	1	2	2	1.9	3	5	6	3	4	4	5	5	7	5	6	6	4.91667	7	5	6	5	5	7	7	5	6	4	7	4	5.66667	2	4	2	1	2.25	4.85714	4	3	2
964	1	0	0	4	3	4	4	4	4	4	4	3	2	3.6	5	5	6	5	4	4	4	6	6	7	5	6	5.25	6	2	4	1	5	4	3	3	5	4	4	4	3.75	4	4	2	1	2.75	4.25	5	2	3
965	1	1	1	2	3	2	2	2	3	3	4	3	3	2.7	4	4	1	2	2	2	1	5	5	2	4	2	2.83333	1	3	2	1	3	4	1	3	1	1	1	2	1.91667	6	4	4	5	4.75	2.71429	3	2	2
966	1	0	0	1	1	2	1	1	2	2	2	2	1	1.5	1	5	4	4	6	3	1	5	2	4	4	2	3.41667	4	4	2	3	4	3	2	2	3	2	2	1	2.66667	4	5	3	5	4.25	3.21429	3	3	3
967	0	1	1	2	2	3	2	2	1	1	2	1	1	1.7	2	2	3	4	1	1	1	5	3	2	3	4	2.58333	5	2	5	4	5	3	6	7	4	2	5	4	4.33333	3	4	5	6	4.5	3.60714	3	1	2
968	0	0	1	4	4	3	4	3	4	3	4	3	4	3.6	6	6	7	6	5	5	4	6	7	6	7	4	5.75	7	7	7	7	7	7	6	7	5	6	5	4	6.25	5	7	7	7	6.5	6.07143	4	3	4
969	0	0	1	2	2	2	3	4	2	3	3	2	2	2.5	4	4	5	3	5	4	4	4	6	4	6	3	4.33333	3	1	3	3	6	1	6	4	5	1	1	3	3.08333	4	5	7	4	5	3.89286	4	4	2
970	1	0	0	4	4	4	2	4	4	4	4	3	4	3.7	3	3	5	4	5	3	2	7	5	5	5	6	4.41667	4	6	2	2	5	3	3	2	4	2	5	4	3.5	7	5	6	4	5.5	4.17857	4	5	4
971	0	0	1	4	4	4	4	3	4	3	4	4	3	3.7	7	6	7	5	7	7	6	7	7	7	7	6	6.58333	7	7	7	4	7	5	5	5	6	4	6	7	5.83333	7	7	7	6	6.75	6.28571	4	4	3
972	0	1	0	4	3	4	4	4	3	4	4	4	3	3.7	6	7	5	7	7	7	6	7	7	7	7	7	6.66667	7	6	6	3	4	7	5	6	5	6	7	6	5.66667	6	6	5	6	5.75	6.10714	2	3	3
973	0	0	0	4	4	4	2	4	4	4	3	4	2	3.5	7	6	7	5	5	6	7	7	7	6	7	7	6.41667	5	4	4	3	4	5	3	5	5	4	5	6	4.41667	4	4	5	3	4	5.21429	5	4	4
974	1	1	1	4	4	4	3	4	4	3	4	4	4	3.8	7	7	7	4	7	7	4	7	7	7	6	6	6.33333	6	7	7	7	5	5	4	4	6	7	6	5	5.75	7	7	7	7	7	6.17857	5	4	4
975	0	0	1	3	2	4	3	3	3	3	3	4	2	3	5	6	7	5	4	5	3	7	6	6	6	7	5.58333	7	7	7	5	7	7	5	7	7	7	5	7	6.5	4	5	5	5	4.75	5.85714	5	5	4
976	1	0	1	4	4	4	3	4	4	4	4	3	4	3.8	7	7	6	7	7	7	6	7	7	7	7	7	6.83333	6	6	6	7	5	7	6	2	5	5	7	4	5.5	7	7	7	6	6.75	6.25	4	4	4
977	1	1	1	2	2	2	2	2	1	1	1	1	2	1.6	2	2	2	4	4	3	2	3	4	4	5	1	3	5	5	5	5	5	2	4	5	5	4	5	3	4.41667	5	4	4	5	4.5	3.82143	3	3	1
978	0	1	0	1	2	1	1	1	1	2	1	1	1	1.2	4	2	2	1	3	5	1	4	4	3	5	5	3.25	2	5	2	2	2	5	4	2	1	1	5	6	3.08333	3	2	1	2	2	3	2	1	1
979	0	0	1	3	3	4	2	2	4	4	4	4	3	3.3	6	6	7	5	5	4	7	7	6	6	6	7	6	2	1	2	2	5	2	1	1	3	1	1	1	1.83333	5	5	5	7	5.5	4.14286	2	3	2
980	1	1	1	4	4	4	3	4	4	4	4	4	4	3.9	7	6	7	7	6	7	7	7	7	7	7	7	6.83333	7	7	6	7	7	7	6	6	6	7	7	7	6.66667	7	7	7	5	6.5	6.71429	4	4	4
981	0	1	1	2	2	1	2	1	1	2	1	1	2	1.5	4	5	7	5	7	5	5	6	6	5	7	7	5.75	1	3	2	1	2	1	1	1	3	1	2	1	1.58333	2	3	1	4	2.5	3.5	3	4	3
982	1	0	0	3	2	3	2	3	4	4	4	3	2	3	5	5	3	3	1	6	4	6	6	5	5	5	4.5	6	3	6	4	6	5	6	5	4	4	4	4	4.75	4	5	4	4	4.25	4.57143	2	3	2
983	1	0	1	3	4	3	2	4	4	3	2	4	3	3.2	7	7	6	6	5	6	7	7	7	6	7	6	6.41667	5	4	4	6	4	5	4	3	5	6	6	4	4.66667	6	6	6	3	5.25	5.5	5	4	4
984	0	0	0	4	2	3	3	4	4	4	4	2	2	3.2	2	3	5	3	2	1	1	4	3	5	2	3	2.83333	3	5	3	2	4	3	4	5	1	3	3	3	3.25	3	2	4	1	2.5	2.96429	2	1	1
985	0	0	1	2	2	3	2	2	2	3	3	1	2	2.2	6	6	7	7	7	5	6	7	7	7	7	7	6.58333	5	2	2	6	3	5	5	3	5	4	4	4	4	4	5	4	4	4.25	5.14286	5	4	4
986	0	1	0	3	2	4	3	4	4	4	3	2	2	3.1	7	5	7	4	4	4	6	6	5	6	7	5	5.5	7	7	6	7	7	7	6	7	6	6	5	6	6.41667	4	4	3	5	4	5.67857	5	3	3
987	1	0	0	1	1	2	1	1	1	2	2	2	1	1.4	1	2	1	1	1	2	1	1	1	3	1	4	1.58333	2	2	2	3	4	4	1	2	1	4	1	1	2.25	3	3	3	1	2.5	2	3	2	1
988	1	0	0	3	2	4	3	4	4	3	4	4	4	3.5	1	4	2	3	3	1	2	5	5	4	4	5	3.25	6	5	2	7	5	5	3	1	5	4	5	4	4.33333	6	6	7	7	6.5	4.17857	4	3	2
989	0	0	0	1	2	2	1	1	2	2	1	1	1	1.4	3	4	4	1	2	5	3	3	3	4	4	2	3.16667	3	3	1	3	1	1	2	1	4	2	2	2	2.08333	3	5	5	5	4.5	2.89286	2	1	1
990	1	1	1	2	4	2	2	2	3	3	2	2	3	2.5	4	2	3	6	4	1	4	2	1	4	3	4	3.16667	3	2	1	3	3	2	3	3	1	2	4	4	2.58333	3	4	4	1	3	2.89286	4	1	2
991	1	0	1	3	2	2	2	3	3	4	3	3	4	2.9	7	5	6	4	4	7	5	7	7	6	7	7	6	6	7	5	6	4	6	6	7	7	6	6	7	6.08333	6	4	4	5	4.75	5.85714	4	3	3
992	1	1	0	2	3	2	2	2	1	2	2	2	1	1.9	5	5	7	5	7	7	4	6	5	6	6	6	5.75	4	5	5	5	6	2	5	4	1	4	3	3	3.91667	6	5	5	5	5.25	4.89286	4	3	3
993	0	0	0	3	3	4	2	3	2	3	2	2	3	2.7	3	3	2	3	1	5	4	4	2	4	2	2	2.91667	3	1	2	3	3	4	4	4	5	3	4	2	3.16667	3	1	3	2	2.25	2.92857	3	4	4
994	0	0	0	2	2	1	1	1	2	1	2	2	1	1.5	5	5	5	1	3	7	2	5	5	5	5	5	4.41667	5	5	5	7	3	6	4	5	5	4	1	6	4.66667	5	4	3	4	4	4.46429	4	4	4
995	1	1	1	3	3	3	2	4	3	4	3	4	3	3.2	6	4	5	4	6	7	4	5	5	6	5	2	4.91667	7	5	7	6	6	7	7	7	5	7	6	5	6.25	5	7	4	4	5	5.5	4	3	3
996	1	0	0	2	3	1	2	2	2	1	2	3	3	2.1	2	4	5	7	5	4	4	5	4	4	5	7	4.66667	6	7	7	6	7	6	7	7	7	7	5	5	6.41667	5	5	5	2	4.25	5.35714	5	4	3
997	0	1	1	4	4	4	3	4	4	4	4	3	4	3.8	7	7	7	6	7	7	7	7	7	7	6	7	6.83333	7	7	6	7	7	7	7	7	7	7	6	7	6.83333	7	7	7	7	7	6.85714	5	5	4
998	0	1	0	3	4	3	2	3	4	4	3	2	3	3.1	6	7	7	7	6	7	7	7	7	7	7	7	6.83333	5	7	5	4	5	1	6	1	5	4	5	4	4.33333	4	5	4	7	5	5.5	4	4	4
999	0	1	0	3	4	3	2	2	4	2	3	2	3	2.8	5	5	4	3	4	4	7	7	5	5	6	5	5	6	5	5	7	4	7	7	6	6	3	6	5	5.58333	4	3	4	4	3.75	5.07143	4	4	4
1000	0	0	0	2	3	3	2	4	3	4	3	2	3	2.9	6	6	7	7	4	4	4	7	5	7	7	7	5.91667	4	2	3	3	2	3	2	3	2	2	1	1	2.33333	4	5	5	6	5	4.25	4	4	3
1001	0	1	1	3	4	4	4	3	3	3	3	3	3	3.3	7	7	7	7	4	7	7	7	7	7	7	6	6.66667	7	5	7	4	7	6	7	7	4	4	4	4	5.5	7	6	6	7	6.5	6.14286	3	3	4
1002	0	0	1	2	3	2	2	1	2	3	2	1	3	2.1	6	4	6	4	3	1	5	7	4	5	7	7	4.91667	5	5	7	6	7	7	7	5	6	5	5	5	5.83333	5	6	7	6	6	5.46429	4	4	4
1003	1	0	0	2	1	2	2	2	2	2	2	2	2	1.9	2	1	2	1	1	1	2	3	1	3	4	4	2.08333	2	1	4	1	2	1	1	1	1	4	1	1	1.66667	1	4	4	4	3.25	2.07143	1	1	1
1004	0	1	1	4	4	4	3	4	4	4	4	3	3	3.7	5	6	7	5	5	7	6	7	7	7	7	7	6.33333	7	7	7	7	5	7	7	7	6	7	7	5	6.58333	7	7	7	7	7	6.53571	3	4	4
1005	0	0	1	3	1	1	2	1	2	3	2	2	1	1.8	6	5	5	5	7	5	4	7	4	6	4	5	5.25	7	7	7	7	7	6	7	6	4	6	6	7	6.41667	4	5	3	4	4	5.57143	2	3	2
1006	0	0	1	3	3	4	3	4	4	4	3	4	3	3.5	7	7	7	6	5	5	7	7	7	7	7	7	6.58333	6	7	7	6	7	7	7	5	6	5	7	6	6.33333	6	6	5	6	5.75	6.35714	4	5	4
1007	1	1	0	2	2	3	3	3	3	4	3	4	4	3.1	7	6	7	7	7	7	7	7	6	7	7	6	6.75	5	5	6	7	5	3	4	1	5	5	4	4	4.5	7	7	5	7	6.5	5.75	3	3	2
1008	1	1	0	2	2	2	2	1	3	2	2	2	3	2.1	5	3	4	1	1	1	2	5	2	5	3	3	2.91667	1	2	1	3	1	2	1	2	3	2	1	1	1.66667	2	4	3	1	2.5	2.32143	4	1	1
1009	1	1	0	3	2	2	2	3	2	1	2	2	2	2.1	4	3	3	4	1	5	3	6	4	4	5	4	3.83333	5	2	6	3	3	4	5	4	3	5	5	4	4.08333	4	6	4	4	4.5	4.03571	2	2	3
1010	1	1	0	1	2	1	1	2	2	1	1	1	2	1.4	3	3	5	1	1	1	1	3	2	3	2	3	2.33333	4	1	2	2	6	1	5	1	1	1	3	1	2.33333	4	1	3	1	2.25	2.32143	3	1	2
1011	1	0	0	3	4	4	3	3	3	4	3	2	3	3.2	6	6	6	6	4	5	7	7	5	4	6	5	5.58333	7	6	6	6	7	7	6	5	5	5	4	5	5.75	7	7	6	6	6.5	5.78571	4	4	4
1012	1	0	0	3	3	2	2	2	2	3	2	2	3	2.4	6	6	6	6	4	5	7	7	7	6	6	6	6	6	7	5	6	7	7	7	6	4	5	5	2	5.58333	7	7	7	7	7	5.96429	5	4	4
1013	0	0	1	4	4	4	4	4	4	3	4	3	4	3.8	7	7	6	5	7	7	4	7	7	7	7	5	6.33333	6	7	7	7	7	4	7	7	7	7	7	7	6.66667	5	6	6	6	5.75	6.39286	5	5	4
1014	1	0	0	2	2	2	2	3	2	4	2	2	4	2.5	5	5	2	4	5	7	5	5	4	4	6	4	4.66667	6	5	5	5	4	5	4	4	4	3	6	4	4.58333	3	4	3	3	3.25	4.42857	2	2	3
1015	0	0	1	3	4	3	2	3	4	3	4	4	2	3.2	7	7	7	5	6	7	7	7	7	7	7	6	6.66667	4	3	5	5	3	6	4	4	4	4	4	4	4.16667	4	6	7	7	6	5.5	4	4	4
1016	0	1	1	2	2	2	2	1	2	1	2	3	1	1.8	2	2	3	3	4	3	3	4	3	2	2	4	2.91667	5	6	6	5	7	7	5	5	5	5	6	4	5.5	4	3	5	3	3.75	4.14286	1	2	1
1017	1	1	0	3	2	3	3	4	4	4	4	3	4	3.4	4	4	4	5	2	6	5	7	5	5	4	6	4.75	3	1	3	3	4	3	3	1	5	4	3	4	3.08333	3	1	4	4	3	3.78571	1	2	1
1018	1	1	0	2	2	3	2	1	2	1	2	2	2	1.9	3	3	2	3	2	4	3	5	4	4	4	3	3.33333	7	7	7	6	7	6	7	7	7	5	4	7	6.41667	7	7	7	7	7	5.17857	4	3	3
1019	1	1	1	4	3	4	3	4	4	3	4	4	3	3.6	4	5	5	5	2	5	5	5	4	5	6	6	4.75	4	1	2	5	1	4	3	4	5	3	3	2	3.08333	5	5	6	4	5	4.07143	1	2	1
1020	1	1	1	4	4	4	3	4	3	4	4	4	3	3.7	5	3	6	3	5	4	4	4	4	6	4	5	4.41667	7	6	7	6	7	5	7	5	4	6	4	6	5.83333	5	7	6	6	6	5.25	3	2	4
1021	0	1	0	2	2	1	2	2	2	1	1	1	2	1.6	3	3	4	4	2	7	2	6	5	4	2	2	3.66667	5	4	6	3	1	2	6	2	4	4	5	2	3.66667	5	5	4	4	4.5	3.78571	2	3	2
1022	1	1	0	1	1	1	1	2	1	1	2	2	1	1.3	2	1	1	4	1	1	1	2	3	4	4	4	2.33333	1	1	2	1	3	3	2	4	1	1	3	1	1.91667	3	4	4	2	3.25	2.28571	1	1	2
1023	0	0	1	4	4	4	4	4	4	4	4	4	2	3.8	6	7	7	7	7	5	5	7	7	7	4	6	6.25	7	6	5	6	7	7	7	6	5	4	7	6	6.08333	7	7	6	6	6.5	6.21429	5	4	4
1024	0	1	0	2	3	2	2	4	4	4	3	2	2	2.8	6	6	7	4	7	7	7	7	7	6	7	7	6.5	5	7	6	6	5	6	6	6	4	7	6	6	5.83333	6	7	6	7	6.5	6.21429	3	4	2
1025	0	1	1	4	4	3	4	4	3	3	3	4	3	3.5	3	4	3	5	5	6	1	5	5	4	5	5	4.25	6	4	6	7	5	4	4	5	3	4	4	4	4.66667	4	4	3	2	3.25	4.28571	5	4	4
1026	0	1	1	3	3	4	4	3	3	3	3	2	3	3.1	6	6	7	7	5	4	3	6	7	6	6	5	5.66667	3	1	3	3	5	2	1	3	1	3	1	4	2.5	4	4	6	4	4.5	4.14286	1	3	2
1027	0	0	0	3	4	4	2	2	3	4	4	3	3	3.2	5	1	4	3	4	4	5	5	4	4	4	4	3.91667	6	5	2	4	4	1	1	4	4	4	3	4	3.5	4	4	4	3	3.75	3.71429	2	3	2
1028	0	1	0	3	2	2	2	2	2	4	2	2	3	2.4	3	2	3	3	1	5	4	2	4	4	4	1	3	2	4	2	1	1	3	6	2	3	1	1	3	2.41667	3	3	3	1	2.5	2.67857	4	1	2
1029	0	1	1	4	4	3	4	4	4	4	4	4	4	3.9	7	7	7	7	5	7	6	7	7	7	7	7	6.75	7	7	5	5	5	7	5	5	5	6	7	3	5.58333	5	6	5	4	5	6	5	3	3
1030	1	0	0	1	1	2	2	2	2	1	2	2	2	1.7	4	2	2	3	1	4	4	5	2	3	4	4	3.16667	1	3	3	3	1	4	3	1	2	1	4	1	2.25	4	5	4	4	4.25	2.92857	4	5	3
1031	1	0	0	1	1	2	1	1	2	2	2	1	2	1.5	3	1	1	1	1	1	1	2	2	1	3	2	1.58333	2	2	5	1	1	3	1	2	1	1	1	2	1.83333	4	4	4	4	4	2.03571	1	2	1
1032	1	1	0	2	2	4	2	2	2	3	2	1	2	2.2	7	7	7	7	5	7	6	7	7	6	7	7	6.66667	4	6	3	3	3	4	5	3	5	5	4	7	4.33333	6	6	7	7	6.5	5.64286	3	3	3
1033	1	1	1	4	4	4	4	4	4	4	4	4	4	4	6	6	7	7	5	4	6	7	7	7	6	7	6.25	4	4	4	4	5	7	6	3	5	5	6	4	4.75	7	7	7	7	7	5.71429	4	3	3
1034	1	0	0	1	1	2	2	2	2	2	2	1	2	1.7	1	1	1	1	1	4	1	1	3	1	4	3	1.83333	4	1	6	4	5	7	4	3	4	5	3	3	4.08333	5	6	6	6	5.75	3.35714	3	4	3
1035	0	1	0	2	2	4	3	4	3	3	3	2	4	3	5	4	5	4	1	6	4	1	6	5	6	2	4.08333	4	4	6	5	3	6	3	4	5	5	4	4	4.41667	1	4	4	4	3.25	4.10714	5	4	4
1036	1	1	1	1	1	2	2	2	2	3	2	2	3	2	2	3	1	4	2	2	1	6	3	4	4	3	2.91667	2	3	2	4	4	2	3	1	1	1	3	4	2.5	4	5	4	4	4.25	2.92857	4	2	4
1037	1	0	1	2	2	2	2	4	3	3	2	2	3	2.5	6	6	7	3	5	5	5	5	7	5	5	7	5.5	7	5	7	6	6	7	7	7	7	4	3	5	5.91667	5	5	4	7	5.25	5.64286	4	3	3
1038	1	0	0	1	2	1	1	1	1	2	1	1	1	1.2	3	1	1	3	1	1	1	3	2	2	2	2	1.83333	3	1	1	2	3	4	2	1	1	2	1	1	1.83333	4	3	3	3	3.25	2.03571	2	1	1
1039	1	0	0	1	1	1	1	1	1	1	1	2	1	1.1	1	1	1	1	1	2	1	2	2	1	2	2	1.41667	3	4	2	4	2	1	1	4	1	3	1	1	2.25	5	4	3	4	4	2.14286	1	1	2
1040	0	0	1	4	4	4	4	4	4	4	4	4	4	4	7	5	7	7	6	7	6	6	7	7	7	6	6.5	7	7	6	7	7	7	7	7	5	7	7	6	6.66667	7	6	4	7	6	6.5	4	4	4
1041	1	0	0	1	2	1	2	1	1	1	1	1	2	1.3	2	1	2	2	2	2	1	2	4	2	3	2	2.08333	6	4	6	6	4	7	4	5	6	7	6	5	5.5	4	4	4	4	4	3.82143	2	1	3
1042	1	1	0	1	1	1	2	1	2	2	2	1	2	1.5	4	6	4	3	3	6	5	6	5	7	6	7	5.16667	2	2	3	2	2	1	4	1	1	1	1	2	1.83333	4	3	5	4	4	3.57143	2	1	2
1043	1	1	0	4	2	3	2	4	4	3	4	2	3	3.1	3	3	4	5	4	4	4	2	3	4	5	4	3.75	3	2	3	3	3	2	2	1	2	1	1	2	2.08333	1	5	3	1	2.5	2.85714	3	4	4
1044	1	1	0	1	3	1	2	1	1	1	1	2	2	1.5	6	5	4	1	3	5	4	6	5	6	4	4	4.41667	2	2	5	5	4	4	1	4	3	2	1	4	3.08333	4	5	4	6	4.75	3.89286	2	1	3
1045	0	1	0	1	1	2	1	2	2	2	2	1	1	1.5	3	3	3	4	1	4	2	6	3	5	5	4	3.58333	4	6	5	5	4	4	3	2	4	5	4	3	4.08333	4	5	4	4	4.25	3.89286	3	1	3
1046	0	1	1	3	4	4	4	2	4	4	4	4	4	3.7	5	6	7	4	6	4	6	5	6	6	7	5	5.58333	5	4	2	1	3	3	2	2	4	1	1	1	2.41667	6	5	5	5	5.25	4.17857	4	3	3
1047	1	1	1	1	1	3	1	3	2	2	2	1	2	1.8	5	6	7	5	6	7	7	7	7	6	7	7	6.41667	2	1	6	1	2	2	5	3	1	2	3	1	2.41667	5	5	5	5	5	4.5	3	4	3
1048	1	0	0	3	3	4	2	2	3	2	2	2	2	2.5	6	5	5	2	4	4	2	4	4	5	4	6	4.25	5	3	2	3	5	3	5	2	4	6	4	2	3.66667	6	6	5	5	5.5	4.17857	2	3	2
1049	0	1	1	4	4	3	3	4	4	4	4	4	4	3.8	7	6	7	7	7	7	7	7	7	7	7	7	6.91667	7	5	5	4	7	7	7	5	7	6	7	7	6.16667	7	7	6	7	6.75	6.57143	3	5	2
1050	0	1	0	2	1	2	2	1	1	3	1	1	1	1.5	3	3	3	3	7	6	2	7	5	4	4	6	4.41667	5	4	3	5	4	3	5	1	4	5	4	4	3.91667	3	4	4	3	3.5	4.07143	1	3	1
1051	1	0	1	2	3	2	2	1	1	2	2	2	1	1.8	7	6	6	7	7	7	5	7	7	7	7	7	6.66667	7	7	7	6	7	7	6	7	6	6	6	6	6.5	5	5	7	4	5.25	6.39286	4	3	3
1052	1	0	1	4	4	4	3	4	3	4	4	3	4	3.7	1	2	3	1	3	1	1	2	3	5	1	3	2.16667	7	4	4	4	7	6	4	5	6	6	5	4	5.16667	4	4	5	4	4.25	3.75	1	3	3
1053	1	1	0	3	2	4	2	3	3	3	4	3	3	3	3	1	2	4	3	4	2	3	5	3	3	2	2.91667	6	7	3	4	5	2	4	4	2	3	1	6	3.91667	4	4	4	4	4	3.5	4	4	2
1054	0	1	1	2	2	2	2	2	2	3	2	2	1	2	4	3	5	4	2	5	2	5	5	4	3	6	4	4	4	1	4	1	5	2	3	2	1	5	3	2.91667	4	1	4	1	2.5	3.32143	4	2	4
1055	1	0	0	2	1	2	2	2	3	2	2	1	3	2	1	1	1	2	3	2	1	2	3	1	3	5	2.08333	3	1	1	1	2	3	3	2	3	2	1	1	1.91667	5	3	4	4	4	2.28571	3	1	3
1056	0	0	1	2	4	2	3	3	4	4	4	3	3	3.2	7	7	7	4	5	7	7	7	7	5	6	7	6.33333	7	7	7	3	7	7	5	7	7	7	7	7	6.5	7	7	6	7	6.75	6.46429	3	4	4
1057	1	1	0	2	2	3	2	3	3	1	2	2	2	2.2	6	3	6	4	2	4	6	6	4	4	4	6	4.58333	7	7	5	7	7	7	7	5	7	4	6	5	6.16667	6	7	6	6	6.25	5.5	4	3	3
1058	0	0	1	2	1	1	2	2	1	2	2	2	2	1.7	7	4	4	4	5	5	5	6	4	6	6	5	5.08333	4	5	5	6	5	2	7	5	4	4	5	4	4.66667	4	5	4	5	4.5	4.82143	4	3	2
1059	1	1	0	4	4	4	4	4	4	4	4	3	4	3.9	7	7	7	5	5	7	7	7	6	6	6	7	6.41667	7	7	7	6	7	6	7	7	7	7	5	6	6.58333	5	5	5	7	5.5	6.35714	3	4	4
1060	0	0	1	3	2	2	3	3	3	3	2	2	3	2.6	5	4	2	4	5	4	2	4	5	4	5	5	4.08333	4	5	5	3	4	7	1	5	1	5	4	5	4.08333	6	7	5	7	6.25	4.39286	4	4	2
1061	1	0	1	4	3	4	3	3	4	3	4	3	2	3.3	5	5	7	5	7	5	4	6	6	5	6	6	5.58333	6	5	5	5	6	6	7	4	6	4	6	4	5.33333	5	5	6	6	5.5	5.46429	4	4	4
1062	1	0	1	3	4	4	2	4	2	3	4	3	4	3.3	3	3	4	2	1	3	2	5	7	5	5	2	3.5	5	3	6	5	6	7	1	4	3	5	2	5	4.33333	4	4	5	5	4.5	4	5	5	4
1063	0	1	1	2	2	1	2	1	3	3	2	2	2	2	3	3	1	3	2	4	4	3	3	1	5	3	2.91667	4	6	5	3	1	5	2	2	4	4	1	2	3.25	4	3	2	2	2.75	3.03571	1	3	1
1064	0	0	0	3	2	1	3	2	2	2	3	2	2	2.2	5	5	5	4	4	5	4	4	6	5	5	5	4.75	5	7	3	5	5	5	3	4	2	4	4	4	4.25	4	5	4	4	4.25	4.46429	1	1	1
1065	1	0	1	2	1	2	2	2	2	1	2	1	1	1.6	7	7	7	4	6	7	3	6	6	6	7	7	6.08333	4	5	5	5	4	6	5	4	4	4	4	7	4.75	6	6	6	4	5.5	5.42857	3	3	4
1066	0	1	1	4	4	4	2	4	3	2	4	3	3	3.3	4	3	4	3	1	4	3	2	4	3	3	4	3.16667	5	6	6	4	5	4	4	7	3	6	4	6	5	4	3	4	5	4	4.07143	3	4	3
1067	1	0	0	3	4	4	2	4	3	3	3	4	3	3.3	6	7	7	7	7	6	6	7	6	7	7	7	6.66667	7	7	7	5	7	7	7	4	7	6	7	7	6.5	5	6	6	7	6	6.5	4	4	3
1068	1	0	1	2	1	3	2	2	3	2	2	2	3	2.2	6	7	7	7	7	7	6	6	7	7	5	7	6.58333	7	5	7	7	7	7	7	6	7	7	7	4	6.5	4	4	4	3	3.75	6.14286	4	5	4
1069	0	0	0	3	2	3	2	3	3	3	3	4	3	2.9	1	2	1	4	1	1	2	3	2	3	3	4	2.25	4	4	1	1	3	6	1	1	2	1	2	3	2.41667	2	3	4	4	3.25	2.46429	4	3	2
1070	0	1	1	3	3	2	4	4	4	4	3	4	2	3.3	4	3	5	2	5	4	3	5	5	4	6	3	4.08333	5	6	6	5	5	7	6	6	5	7	5	6	5.75	4	3	4	2	3.25	4.67857	2	1	1
1071	1	1	1	2	2	2	1	2	1	2	1	2	1	1.6	5	3	3	5	4	6	3	5	7	4	5	5	4.58333	6	6	4	4	3	3	7	2	5	3	2	4	4.08333	4	5	5	7	5.25	4.46429	3	2	1
1072	0	1	1	4	3	4	4	4	4	4	4	3	4	3.8	5	5	7	7	6	7	7	7	7	7	7	6	6.5	7	6	7	4	5	7	7	5	6	6	7	7	6.16667	7	6	7	7	6.75	6.39286	4	4	4
1073	1	0	1	1	2	2	2	2	3	2	2	2	2	2	3	2	3	1	3	3	3	3	3	1	4	1	2.5	2	2	5	1	4	5	4	1	3	4	3	3	3.08333	7	6	6	7	6.5	3.32143	2	3	2
1074	0	1	1	4	4	4	4	4	4	4	4	4	4	4	7	5	7	7	7	7	6	7	7	7	6	7	6.66667	7	6	6	7	7	7	6	7	7	6	6	7	6.58333	7	7	7	7	7	6.67857	5	5	4
1075	1	1	0	2	3	1	2	2	3	3	2	1	4	2.3	4	5	3	4	2	2	1	6	3	4	3	5	3.5	7	7	6	7	7	7	7	7	7	7	6	7	6.83333	7	7	7	7	7	5.42857	3	4	4
1076	1	0	1	3	2	3	3	3	2	4	3	3	2	2.8	7	7	5	4	4	6	5	7	7	7	6	7	6	5	4	6	3	7	7	7	5	6	7	6	4	5.58333	7	7	7	6	6.75	5.92857	5	5	4
1077	0	0	0	2	2	2	2	2	2	3	2	2	2	2.1	2	5	7	4	4	5	4	6	5	4	5	6	4.75	6	5	5	3	5	6	5	4	4	4	4	5	4.66667	7	5	6	7	6.25	4.92857	4	4	4
1078	1	0	1	4	3	2	3	4	3	4	3	3	3	3.2	4	6	6	7	4	7	6	7	5	5	5	6	5.66667	7	7	7	6	7	7	7	7	5	7	6	7	6.66667	5	7	7	6	6.25	6.17857	5	5	4
1079	0	0	1	3	3	2	2	3	4	4	4	4	3	3.2	5	6	7	5	4	4	7	6	7	6	6	7	5.83333	7	7	7	6	6	6	7	4	6	5	7	5	6.08333	2	2	4	4	3	5.53571	5	4	4
1080	0	0	0	2	3	3	2	2	3	2	3	2	2	2.4	5	5	7	3	4	4	5	6	6	5	5	6	5.08333	3	5	2	3	6	5	3	4	4	4	4	1	3.66667	3	2	4	4	3.25	4.21429	4	2	2
1081	0	0	0	3	2	4	3	4	4	4	4	4	4	3.6	5	3	5	4	4	7	6	6	2	4	5	5	4.66667	3	7	6	3	5	7	2	1	6	2	2	2	3.83333	4	6	4	7	5.25	4.39286	2	3	3
1082	1	1	1	3	2	1	2	2	2	2	2	2	2	2	6	6	7	7	4	4	4	7	6	5	6	7	5.75	5	5	6	7	6	7	7	4	6	5	6	6	5.83333	6	4	4	4	4.5	5.60714	5	3	2
1083	0	1	1	3	4	3	3	2	3	3	3	4	2	3	2	1	2	1	1	2	1	1	3	3	4	2	1.91667	6	6	6	6	5	7	7	6	4	6	6	5	5.83333	5	7	5	6	5.75	4.14286	3	3	2
1084	0	1	1	2	2	3	2	2	3	3	4	4	3	2.8	1	1	1	2	2	4	4	1	2	4	4	5	2.58333	4	4	3	3	3	4	4	1	4	3	4	5	3.5	5	3	5	4	4.25	3.21429	4	4	1
1085	0	0	1	4	4	4	3	4	4	4	4	4	4	3.9	7	7	7	5	7	5	4	7	7	7	7	7	6.41667	7	7	7	7	6	6	7	7	6	7	7	6	6.66667	7	7	7	7	7	6.60714	4	5	4
1086	0	1	1	4	4	4	3	4	4	4	4	4	4	3.9	6	6	7	7	7	7	7	7	7	7	6	7	6.75	7	7	6	7	7	7	7	7	7	5	7	5	6.58333	6	7	7	6	6.5	6.64286	5	5	4
1087	0	0	0	2	3	2	1	2	3	4	2	2	3	2.4	5	5	7	5	4	6	5	4	5	7	5	6	5.33333	7	6	7	7	7	7	5	7	7	5	7	6	6.5	5	3	4	5	4.25	5.67857	4	3	4
1088	1	1	0	3	4	2	2	2	3	2	4	4	3	2.9	1	1	3	1	3	3	1	4	3	1	5	4	2.5	4	4	3	1	2	4	1	3	3	5	4	1	2.91667	3	1	3	3	2.5	2.67857	3	3	2
1089	1	0	1	4	2	4	2	3	3	2	2	2	3	2.7	6	4	5	3	2	7	4	6	7	5	6	7	5.16667	7	7	7	6	7	7	7	7	5	5	7	7	6.58333	4	5	6	4	4.75	5.71429	5	4	4
1090	1	0	1	2	1	2	1	3	2	2	2	2	2	1.9	2	3	5	3	4	1	2	4	3	3	2	5	3.08333	4	4	3	4	6	2	4	3	6	3	5	2	3.83333	5	3	4	4	4	3.53571	5	4	4
1091	1	1	1	1	2	1	2	1	2	1	1	2	2	1.5	6	5	6	5	7	7	5	7	7	7	5	7	6.16667	3	6	6	2	5	5	3	2	7	3	4	4	4.16667	7	7	6	6	6.5	5.35714	4	4	4
1092	0	1	1	2	4	3	2	2	4	3	4	4	4	3.2	4	5	4	6	4	5	6	6	6	5	6	7	5.33333	6	7	6	5	4	7	7	7	7	6	7	7	6.33333	5	7	7	6	6.25	5.89286	3	3	2
1093	1	0	1	2	2	2	4	4	3	4	3	4	2	3	7	6	7	6	7	7	6	6	6	5	6	7	6.33333	6	6	7	7	7	7	7	7	7	6	7	7	6.75	4	5	4	6	4.75	6.28571	5	3	4
1094	1	1	1	4	4	4	4	4	3	4	3	3	4	3.7	3	5	7	5	4	5	5	7	4	5	5	7	5.16667	4	3	2	3	6	5	5	7	3	4	1	4	3.91667	5	6	4	5	5	4.60714	3	4	3
1095	0	0	1	4	4	4	4	4	4	4	4	4	4	4	4	6	1	4	7	4	4	4	6	6	6	6	4.83333	6	7	7	6	7	7	5	4	5	6	7	6	6.08333	4	3	3	4	3.5	5.17857	4	4	4
1096	1	1	0	3	2	4	2	3	3	3	3	4	2	2.9	7	6	7	7	7	7	6	7	6	7	6	7	6.66667	6	4	2	4	6	2	3	5	4	4	5	7	4.33333	7	7	5	6	6.25	5.60714	3	3	3
1097	0	1	0	2	2	2	1	2	3	2	2	2	2	2	2	3	3	3	4	3	1	2	3	1	4	3	2.66667	4	4	4	5	3	5	6	2	3	4	2	4	3.83333	4	3	4	4	3.75	3.32143	2	2	1
1098	1	1	0	4	2	4	3	2	3	3	3	3	3	3	7	6	7	5	5	5	7	6	5	7	6	7	6.08333	4	5	2	4	4	5	3	5	1	2	5	1	3.41667	5	6	7	5	5.75	4.89286	3	3	1
1099	0	0	1	3	4	3	3	3	3	4	4	4	4	3.5	5	6	4	7	7	5	7	7	7	7	7	7	6.33333	7	7	7	6	5	7	7	6	6	7	7	5	6.41667	7	7	5	7	6.5	6.39286	5	5	4
1100	0	0	1	4	4	3	2	4	4	3	3	2	3	3.2	7	7	7	4	7	7	7	7	7	7	7	7	6.75	7	4	5	4	7	6	7	7	5	7	5	7	5.91667	6	7	7	7	6.75	6.39286	4	4	4
1101	1	0	1	4	4	4	4	4	4	4	4	4	4	4	7	7	7	7	4	5	5	7	7	7	7	7	6.41667	7	7	7	7	7	7	7	7	6	7	5	5	6.58333	6	7	7	7	6.75	6.53571	4	3	4
1102	1	1	0	1	2	1	1	1	2	1	1	1	2	1.3	5	6	6	5	5	7	5	7	6	5	5	7	5.75	1	1	4	2	3	1	1	2	1	1	2	1	1.66667	2	1	4	4	2.75	3.57143	1	1	1
1103	0	0	0	3	2	2	2	4	3	1	3	4	2	2.6	3	3	6	4	6	7	4	6	5	5	7	7	5.25	2	7	6	4	3	2	2	4	4	5	4	3	3.83333	5	4	6	7	5.5	4.67857	4	3	4
1104	0	1	1	4	3	4	4	4	3	4	4	4	4	3.8	6	7	7	6	7	6	4	7	5	6	5	7	6.08333	7	7	6	6	7	6	7	5	5	6	6	5	6.08333	5	6	3	6	5	5.92857	3	4	4
1105	0	0	1	3	4	3	3	4	3	3	3	2	4	3.2	7	7	4	4	5	5	4	7	7	5	7	7	5.75	4	3	4	3	2	3	2	1	4	2	1	5	2.83333	4	4	4	2	3.5	4.17857	4	4	2
1106	0	1	1	4	3	4	4	4	4	4	4	4	4	3.9	5	4	7	5	5	5	6	7	5	7	5	7	5.66667	7	5	7	7	7	7	7	6	5	7	7	7	6.58333	5	4	4	7	5	5.96429	2	4	4
1107	0	1	0	1	2	2	2	2	2	2	2	2	2	1.9	4	3	4	6	4	5	4	6	6	5	6	5	4.83333	4	5	3	6	5	5	5	4	5	4	4	3	4.41667	4	4	4	4	4	4.53571	2	2	1
1108	0	1	0	3	2	2	2	2	3	2	3	2	2	2.3	2	1	2	2	2	2	2	2	4	3	4	2	2.33333	4	5	7	3	4	1	1	1	5	1	5	2	3.25	3	3	2	1	2.25	2.71429	3	1	4
1109	1	1	1	2	2	2	2	2	2	3	2	2	2	2.1	6	5	5	7	6	7	4	5	7	6	6	6	5.83333	7	7	7	7	7	7	3	6	7	7	7	7	6.58333	6	6	7	6	6.25	6.21429	3	3	2
1110	0	0	0	1	2	1	1	2	2	1	2	2	1	1.5	1	3	1	1	1	3	1	2	2	1	4	2	1.83333	5	3	6	2	5	2	1	1	4	2	1	4	3	3	5	4	2	3.5	2.57143	2	1	1
1111	0	0	1	3	2	2	3	3	2	3	3	2	1	2.4	4	4	4	3	2	2	4	5	6	2	5	7	4	7	6	5	7	6	5	6	5	7	4	7	4	5.75	4	3	4	5	4	4.75	3	4	3
1112	1	1	1	2	1	3	2	1	2	3	1	1	2	1.8	6	5	6	4	3	5	6	6	5	5	7	6	5.33333	4	5	6	3	4	4	6	4	2	4	4	7	4.41667	4	5	4	4	4.25	4.78571	3	4	2
1113	1	1	0	1	1	1	2	1	1	1	2	1	1	1.2	2	4	1	1	2	2	1	4	4	4	1	3	2.41667	5	5	4	3	6	6	3	5	4	2	5	5	4.41667	6	6	6	6	6	3.78571	4	1	2
1114	1	0	0	2	1	1	2	1	1	1	2	1	2	1.4	5	4	5	4	4	7	4	5	4	4	5	4	4.58333	7	7	7	6	6	7	7	7	5	6	7	7	6.58333	7	7	6	6	6.5	5.71429	4	4	4
1115	1	0	0	2	2	1	1	2	2	1	1	1	2	1.5	1	1	1	2	1	1	3	3	2	1	2	4	1.83333	3	4	2	4	3	4	3	1	1	4	2	1	2.66667	2	1	3	2	2	2.21429	3	1	2
1116	1	0	1	2	3	2	1	1	3	2	2	1	2	1.9	4	3	4	5	5	4	1	7	6	5	4	4	4.33333	4	5	3	2	4	6	6	4	4	5	4	3	4.16667	6	5	5	6	5.5	4.42857	2	2	4
1117	1	1	0	1	1	2	1	1	1	1	1	1	1	1.1	3	3	7	3	3	3	1	4	6	3	4	6	3.83333	3	3	4	3	5	1	4	4	2	5	4	2	3.33333	6	4	5	7	5.5	3.85714	3	1	3
1118	1	0	1	2	2	1	1	2	2	2	1	1	2	1.6	3	5	4	3	2	6	1	5	5	4	5	3	3.83333	3	1	3	1	2	1	4	1	1	3	3	2	2.08333	3	3	3	3	3	2.96429	3	3	1
1119	0	0	1	4	4	4	4	4	4	4	4	4	4	4	7	6	7	7	5	7	7	7	7	7	7	7	6.75	6	7	7	7	6	6	6	6	7	6	7	5	6.33333	7	7	7	7	7	6.60714	4	4	4
1120	0	0	1	1	2	2	1	2	2	2	2	1	2	1.7	6	4	6	5	5	6	4	6	4	3	5	3	4.75	3	1	5	4	2	4	6	4	1	3	3	2	3.16667	4	5	4	6	4.75	4.07143	3	4	4
1121	1	0	1	4	4	3	2	4	3	4	4	4	3	3.5	7	6	7	6	5	7	6	7	7	6	6	7	6.41667	3	3	6	6	2	4	1	1	3	1	3	4	3.08333	6	7	5	6	6	4.92857	3	4	4
1122	0	0	0	2	3	2	2	2	1	2	2	2	2	2	4	1	3	3	1	2	2	3	4	5	5	4	3.08333	2	4	2	1	2	3	3	2	5	4	4	2	2.83333	3	3	4	4	3.5	3.03571	1	1	1
1123	0	1	0	3	3	4	4	4	4	4	4	3	4	3.7	4	6	7	5	6	3	4	5	5	4	5	5	4.91667	6	5	3	7	7	7	5	4	7	6	5	6	5.66667	6	7	7	7	6.75	5.5	2	4	3
1124	1	0	1	2	1	2	2	2	1	2	1	2	2	1.7	3	3	4	1	3	5	1	4	4	4	5	4	3.41667	4	3	2	6	1	6	5	1	4	4	3	1	3.33333	4	5	6	6	5.25	3.64286	3	3	4
1125	1	0	0	1	2	2	2	2	2	2	2	1	2	1.8	3	3	4	1	3	4	1	6	4	4	3	1	3.08333	7	7	7	7	7	7	5	5	6	4	7	4	6.08333	5	6	6	7	6	4.78571	3	3	4
1126	1	1	1	2	2	2	2	1	1	2	1	2	2	1.7	2	1	3	2	4	1	1	2	2	4	2	4	2.33333	3	4	1	4	4	3	2	3	1	5	4	3	3.08333	3	5	4	3	3.75	2.85714	2	3	2
1127	0	1	1	4	4	4	3	4	4	3	4	3	4	3.7	6	3	6	3	4	6	3	6	6	5	5	6	4.91667	7	7	7	6	3	5	7	5	7	6	6	6	6	7	7	5	7	6.5	5.60714	3	4	4
1128	0	1	1	3	3	3	4	2	3	3	4	2	2	2.9	5	4	5	4	4	5	7	6	3	4	5	6	4.83333	3	2	4	2	5	3	2	7	3	3	4	4	3.5	2	5	4	2	3.25	4.03571	2	4	1
1129	0	1	0	2	2	2	3	2	4	4	2	1	2	2.4	5	4	4	4	5	4	5	5	7	6	5	6	5	7	7	6	7	6	7	7	4	5	5	7	5	6.08333	6	5	4	5	5	5.46429	4	3	4
1130	1	1	1	2	2	3	3	4	4	2	2	2	2	2.6	2	3	4	3	5	4	5	5	7	4	4	6	4.33333	3	3	6	2	6	2	6	1	4	4	4	1	3.5	3	4	4	6	4.25	3.96429	1	3	1
1131	1	1	0	2	2	2	2	1	3	3	2	2	2	2.1	4	4	4	1	3	2	4	2	4	3	4	3	3.16667	3	3	6	4	4	5	2	4	4	2	6	2	3.75	3	3	3	3	3	3.39286	4	4	4
1132	1	1	0	2	2	1	2	2	3	2	2	2	1	1.9	3	4	2	2	3	1	2	2	5	5	2	7	3.16667	2	3	1	4	5	4	3	3	3	4	4	2	3.16667	3	4	4	5	4	3.28571	4	1	2
1133	0	0	1	4	4	4	2	4	4	4	4	4	4	3.8	6	6	6	6	7	7	5	7	7	7	7	7	6.5	7	7	7	7	7	7	7	5	7	6	7	7	6.75	6	5	6	6	5.75	6.5	3	5	4
1134	0	0	0	2	4	3	2	2	3	3	2	2	2	2.5	3	4	3	3	4	4	4	2	5	6	5	3	3.83333	4	3	2	3	2	3	1	2	1	2	4	4	2.58333	2	1	2	3	2	3.03571	3	2	1
1135	0	1	0	4	4	3	2	3	2	4	2	4	2	3	6	6	7	7	4	5	7	7	5	5	6	7	6	7	7	6	7	6	7	7	7	6	7	7	4	6.5	7	6	7	7	6.75	6.32143	3	5	3
1136	0	1	1	3	3	2	2	4	2	3	3	2	3	2.7	5	4	5	3	6	5	2	6	4	6	4	4	4.5	5	1	1	2	2	2	2	4	6	3	4	3	2.91667	4	4	3	2	3.25	3.64286	2	3	2
1137	0	1	1	4	3	4	2	4	4	4	2	3	4	3.4	7	6	7	7	5	7	7	7	7	7	7	7	6.75	7	7	7	6	6	7	6	5	7	5	7	7	6.41667	6	7	7	7	6.75	6.60714	4	4	4
1138	0	1	1	3	3	2	2	1	3	1	2	2	2	2.1	4	4	4	3	1	4	4	3	5	4	5	7	4	7	7	7	7	6	7	7	7	7	6	6	5	6.58333	5	6	5	6	5.5	5.32143	2	1	2
1139	1	0	0	3	2	2	2	1	1	3	2	2	2	2	7	6	7	4	5	5	7	7	7	7	5	7	6.16667	7	5	5	5	7	6	6	5	6	5	5	6	5.66667	6	6	7	7	6.5	6	5	4	4
1140	0	1	1	3	3	3	3	3	3	3	3	3	3	3	5	5	7	5	7	6	7	7	4	4	5	5	5.58333	7	7	7	7	7	7	7	7	7	5	6	7	6.75	7	7	6	7	6.75	6.25	4	5	4
1141	0	1	1	4	4	3	3	4	3	4	4	3	3	3.5	6	7	7	6	6	6	6	7	6	7	7	7	6.5	7	5	6	7	7	7	7	6	7	4	4	7	6.16667	4	5	6	6	5.25	6.17857	2	4	4
1142	0	0	1	4	4	3	2	4	4	4	3	3	2	3.3	6	7	7	7	6	7	7	7	7	6	7	4	6.5	5	7	7	7	7	7	7	7	7	6	5	7	6.58333	7	7	7	7	7	6.60714	5	5	4
1143	0	1	0	1	2	1	1	1	2	1	1	2	1	1.3	4	1	4	1	1	1	1	2	4	1	2	5	2.25	5	4	2	3	4	4	2	1	4	3	4	4	3.33333	4	4	4	3	3.75	2.92857	3	3	3
1144	0	0	0	2	3	2	1	2	1	2	2	2	3	2	7	4	7	3	4	5	5	7	6	7	7	5	5.58333	5	7	6	5	5	7	6	6	6	5	4	3	5.41667	4	5	4	4	4.25	5.32143	2	3	2
1145	0	0	1	1	1	1	1	3	2	1	1	2	1	1.4	4	4	6	4	5	4	3	4	7	5	6	5	4.75	6	7	6	7	6	7	7	7	7	7	7	1	6.25	7	7	6	7	6.75	5.67857	4	4	2
1146	1	1	1	4	4	2	2	4	3	4	3	4	4	3.4	6	5	6	4	5	5	4	6	5	5	6	7	5.33333	7	7	7	6	7	7	7	5	6	5	5	7	6.33333	3	5	3	3	3.5	5.5	3	3	3
1147	1	0	0	2	1	1	1	2	2	1	1	1	1	1.3	1	1	2	1	1	1	1	2	2	2	2	3	1.58333	2	3	1	1	1	1	4	1	2	3	1	4	2	4	4	4	4	4	2.10714	4	4	3
1148	1	0	0	2	3	2	2	4	3	2	2	2	3	2.5	6	4	6	6	6	7	4	6	6	5	6	4	5.5	7	7	7	6	6	7	7	7	7	4	7	6	6.5	5	7	4	4	5	5.85714	4	4	2
1149	0	0	1	3	3	3	2	3	4	4	4	3	4	3.3	3	1	3	3	1	4	1	4	3	4	4	4	2.91667	7	6	6	5	7	1	6	3	6	4	2	5	4.83333	4	4	5	6	4.75	4	3	2	2
1150	0	1	1	4	3	3	3	2	4	4	4	3	3	3.3	1	2	6	3	1	2	1	5	4	3	4	3	2.91667	4	2	5	5	5	5	5	5	4	3	4	3	4.16667	2	1	3	1	1.75	3.28571	1	2	1
1151	0	1	0	2	2	1	2	3	3	3	2	2	2	2.2	4	2	7	5	4	5	4	6	4	6	4	7	4.83333	6	5	7	5	7	7	6	7	7	7	5	5	6.16667	5	6	5	4	5	5.42857	4	4	4
1152	0	1	1	3	2	3	2	4	2	3	3	2	2	2.6	4	4	3	1	2	2	3	7	6	5	5	7	4.08333	6	6	6	7	7	7	7	7	5	7	7	7	6.58333	7	7	7	7	7	5.57143	1	3	4
1153	0	1	1	2	2	1	1	2	2	1	2	2	1	1.6	5	6	6	7	4	7	7	7	6	7	7	6	6.25	6	7	7	7	7	7	7	6	6	7	7	6	6.66667	6	7	6	4	5.75	6.35714	3	3	3
1154	1	0	0	1	1	2	3	2	1	2	2	2	2	1.8	3	4	3	1	1	4	7	4	5	4	3	7	3.83333	5	3	1	3	4	2	2	1	4	4	4	5	3.16667	7	7	7	6	6.75	3.96429	2	3	3
1155	0	0	1	3	3	2	4	4	3	4	2	4	3	3.2	3	3	4	1	5	4	3	2	6	4	4	2	3.41667	6	4	6	6	6	7	5	5	5	5	4	5	5.33333	6	7	7	6	6.5	4.67857	4	4	4
1156	0	1	1	4	3	4	3	4	4	3	4	3	4	3.6	6	6	7	7	6	3	6	7	7	6	6	6	6.08333	5	5	3	3	5	5	2	1	4	3	4	6	3.83333	5	6	5	4	5	4.96429	4	3	4
1157	0	0	0	3	3	4	2	2	4	4	4	2	3	3.1	2	2	1	1	3	1	1	2	2	4	3	5	2.25	3	3	2	2	5	2	4	3	3	2	5	1	2.91667	6	5	4	4	4.75	2.89286	1	2	1
1158	1	1	1	2	2	2	2	2	2	2	2	1	2	1.9	2	2	1	3	2	1	1	2	5	3	4	1	2.25	4	1	1	3	2	3	1	4	2	3	4	3	2.58333	2	3	3	2	2.5	2.42857	4	3	4
1159	0	1	1	4	3	3	4	4	4	4	4	4	4	3.8	7	5	7	7	5	7	6	7	7	7	7	7	6.58333	6	7	7	6	7	6	7	7	7	5	7	7	6.58333	7	7	7	7	7	6.64286	4	4	3
1160	1	0	1	4	4	4	4	4	3	4	4	3	4	3.8	4	5	7	7	4	6	5	7	7	5	7	7	5.91667	7	7	6	7	7	7	7	7	5	6	7	6	6.58333	5	7	7	6	6.25	6.25	5	4	4
1161	0	0	1	3	2	2	2	1	3	2	2	2	2	2.1	6	6	6	5	7	6	4	6	5	6	5	6	5.66667	6	5	5	5	6	7	7	5	4	4	5	6	5.41667	4	5	4	4	4.25	5.35714	4	5	4
1162	1	0	0	2	1	1	1	2	1	1	1	2	1	1.3	1	1	3	1	3	1	1	5	2	2	4	4	2.33333	2	3	1	1	2	4	2	1	1	2	4	2	2.08333	4	4	3	1	3	2.32143	3	2	1
1163	1	0	0	4	4	4	4	4	3	3	3	3	4	3.6	2	3	2	2	4	3	1	2	3	4	2	4	2.66667	5	7	2	3	5	4	6	4	5	5	4	3	4.41667	4	3	6	4	4.25	3.64286	5	4	4
1164	0	0	0	2	2	2	2	2	1	2	2	2	2	1.9	4	4	6	3	3	1	2	5	5	4	5	7	4.08333	5	4	2	5	3	6	3	4	4	3	4	4	3.91667	5	6	7	7	6.25	4.32143	2	1	2
1165	1	0	0	2	2	3	2	4	2	3	2	2	3	2.5	3	3	1	3	3	1	2	2	2	4	4	5	2.75	4	3	4	5	7	3	6	4	4	4	5	3	4.33333	5	5	4	7	5.25	3.78571	4	3	3
1166	1	1	0	3	4	4	4	4	4	3	4	3	4	3.7	4	5	5	3	3	4	1	6	6	4	6	3	4.16667	4	6	5	5	5	6	4	4	3	6	3	4	4.58333	4	4	5	4	4.25	4.35714	5	4	4
1167	0	1	1	4	3	3	2	3	3	1	3	3	3	2.8	6	7	7	6	5	7	6	7	7	7	6	7	6.5	5	4	3	5	3	6	5	5	1	4	4	3	4	2	3	2	1	2	4.78571	2	2	3
1168	1	1	1	4	4	3	4	4	3	4	4	3	4	3.7	7	6	7	7	6	7	6	7	4	7	7	7	6.5	7	7	7	7	7	7	7	7	6	7	7	7	6.91667	6	7	5	7	6.25	6.64286	4	4	4
1169	1	1	1	4	3	4	2	4	4	4	3	2	4	3.4	3	4	7	4	4	5	4	7	5	5	6	7	5.08333	7	7	6	7	5	6	4	4	7	5	7	6	5.91667	5	4	6	5	5	5.42857	4	3	4
1170	0	0	1	2	2	2	2	1	2	3	2	2	2	2	1	2	2	1	3	1	3	5	2	4	5	3	2.66667	7	7	7	5	6	6	6	5	7	5	7	5	6.08333	5	6	5	4	5	4.46429	3	3	1
1171	0	0	1	3	4	4	2	2	3	4	3	3	4	3.2	7	6	6	6	4	7	5	5	5	7	7	7	6	7	5	7	5	5	5	4	3	6	6	6	5	5.33333	7	7	7	5	6.5	5.78571	3	4	4
1172	1	0	1	2	1	2	1	2	1	1	2	2	2	1.6	1	2	2	2	2	1	1	1	4	1	3	3	1.91667	4	1	2	3	4	2	4	1	1	4	4	1	2.58333	2	1	1	3	1.75	2.17857	2	3	4
1173	0	1	0	2	4	4	2	1	1	2	2	2	1	2.1	2	1	2	3	4	3	1	2	4	1	2	5	2.5	4	4	2	4	6	2	5	2	4	2	3	4	3.5	4	4	4	2	3.5	3.07143	4	1	1
1174	0	1	0	1	1	1	2	1	1	2	1	1	2	1.3	2	1	3	4	3	1	3	4	2	4	3	1	2.58333	1	6	5	4	4	2	3	1	2	4	4	1	3.08333	7	5	4	6	5.5	3.21429	3	3	3
1175	0	0	1	3	2	2	2	2	2	2	2	2	2	2.1	6	5	7	3	6	5	6	7	7	7	6	7	6	2	3	1	4	3	1	1	2	4	3	1	4	2.41667	4	5	5	4	4.5	4.25	5	4	4
1176	1	1	1	4	3	4	4	4	3	4	4	4	4	3.8	6	7	7	6	4	7	7	7	7	7	7	7	6.58333	7	7	7	7	7	5	5	7	6	7	7	7	6.58333	7	7	5	7	6.5	6.57143	3	4	3
1177	1	0	0	1	2	2	2	2	2	1	1	1	1	1.5	3	2	3	6	3	3	3	4	1	3	4	2	3.08333	4	5	1	4	2	2	3	3	2	6	5	4	3.41667	1	2	3	1	1.75	3.03571	1	1	3
1178	0	0	1	1	2	2	2	2	2	2	2	2	2	1.9	2	1	2	1	2	4	1	2	2	3	3	1	2	6	3	5	3	5	5	5	4	6	5	5	4	4.66667	4	3	3	5	3.75	3.39286	1	2	2
1179	1	1	1	3	3	3	4	4	4	4	4	3	4	3.6	6	6	7	5	5	5	7	7	7	6	6	6	6.08333	6	7	5	4	6	5	7	5	6	5	7	5	5.66667	7	7	7	7	7	6.03571	5	4	4
1180	1	1	1	4	3	3	4	4	3	3	3	2	4	3.3	6	5	6	3	5	7	6	5	6	5	5	7	5.5	7	7	7	7	7	7	7	7	7	7	7	7	7	7	7	6	6	6.5	6.28571	5	4	3
1181	1	0	1	4	4	3	3	3	4	4	4	3	4	3.6	7	5	6	5	5	6	5	7	7	6	7	4	5.83333	7	7	7	7	7	7	7	5	7	7	7	7	6.83333	6	6	6	6	6	6.28571	4	3	3
1182	0	1	0	2	3	2	2	2	3	3	3	2	2	2.4	5	4	5	4	3	5	2	6	4	2	3	3	3.83333	5	2	3	3	2	5	2	2	4	2	4	6	3.33333	4	4	5	4	4.25	3.67857	2	2	3
1183	1	1	0	2	2	2	2	1	1	2	2	2	2	1.8	1	2	3	4	1	3	3	3	4	3	3	2	2.66667	4	4	3	4	5	5	6	2	1	3	5	3	3.75	3	1	2	2	2	3.03571	2	1	2
1184	1	1	1	2	2	1	2	2	2	2	2	2	1	1.8	5	5	5	6	4	6	4	5	5	4	6	7	5.16667	3	6	5	3	5	4	6	4	3	5	7	7	4.83333	4	4	4	3	3.75	4.82143	2	3	3
1185	1	0	0	1	2	1	2	1	2	2	2	1	2	1.6	7	6	7	5	5	5	5	5	5	4	7	7	5.66667	7	7	7	7	7	7	7	7	7	6	6	7	6.83333	4	5	3	3	3.75	5.89286	4	4	4
1186	0	0	0	2	3	3	3	3	3	2	3	2	2	2.6	6	6	6	5	4	4	7	5	7	7	7	7	5.91667	7	5	4	3	6	7	7	6	6	7	4	6	5.66667	7	5	5	5	5.5	5.75	4	4	3
1187	1	0	0	4	4	4	3	4	4	4	4	3	3	3.7	6	7	7	4	5	4	6	6	5	5	6	7	5.66667	7	6	7	5	7	5	5	5	4	6	5	5	5.58333	5	6	5	5	5.25	5.57143	4	4	4
1188	1	1	1	2	1	1	2	1	1	1	2	1	3	1.5	7	6	7	6	5	6	6	7	7	6	7	7	6.41667	5	7	1	2	1	4	4	4	3	3	5	5	3.66667	7	7	4	7	6.25	5.21429	4	4	4
1189	0	1	1	3	4	3	2	4	4	3	4	4	2	3.3	6	6	7	7	7	7	7	7	7	7	6	7	6.75	7	7	7	7	7	7	6	6	7	6	7	6	6.66667	7	5	7	6	6.25	6.64286	5	4	3
1190	0	0	0	4	3	3	4	3	4	4	4	3	4	3.6	3	6	6	7	4	5	7	6	3	6	7	5	5.41667	4	4	3	4	5	7	4	5	5	1	4	4	4.16667	4	4	5	5	4.5	4.75	5	3	4
1191	0	0	0	4	2	3	3	4	4	4	4	4	4	3.6	6	6	6	5	4	7	5	7	7	6	6	7	6	7	7	7	5	6	7	7	6	5	5	5	6	6.08333	7	7	7	6	6.75	6.14286	3	3	4
1192	1	1	0	3	3	2	2	2	3	2	2	3	2	2.4	1	2	1	1	1	4	1	1	2	3	4	4	2.08333	4	4	6	4	3	5	4	3	4	4	3	3	3.91667	2	1	4	3	2.5	2.92857	1	3	1
1193	0	0	0	2	3	2	1	3	2	1	2	1	3	2	2	1	3	4	4	1	3	2	2	1	4	2	2.41667	3	5	2	1	2	2	1	1	4	2	3	1	2.25	2	1	3	2	2	2.28571	1	1	1
1194	0	0	1	4	4	4	4	4	4	4	3	4	4	3.9	7	6	7	6	7	7	6	7	6	6	7	7	6.58333	7	7	7	7	7	7	7	5	7	6	5	5	6.41667	7	7	6	6	6.5	6.5	4	3	4
1195	1	1	0	3	3	2	2	3	1	2	2	1	2	2.1	5	5	7	7	7	2	5	7	6	5	5	7	5.66667	7	5	5	7	7	6	6	6	7	7	7	4	6.16667	6	5	4	7	5.5	5.85714	4	3	4
1196	0	0	1	4	3	4	2	4	4	4	3	4	4	3.6	4	6	6	5	6	3	6	7	5	7	7	7	5.75	6	7	5	7	7	7	7	7	5	5	7	7	6.41667	4	3	4	4	3.75	5.75	4	5	4
1197	1	1	1	4	3	4	2	4	4	4	4	2	3	3.4	5	4	5	4	5	5	4	4	6	7	6	6	5.08333	5	7	6	7	6	5	6	2	5	4	4	4	5.08333	7	6	7	5	6.25	5.25	1	3	3
1198	1	1	0	2	2	2	2	2	2	2	2	3	3	2.2	4	5	3	6	4	6	6	4	6	7	5	6	5.16667	7	6	7	7	7	7	7	4	7	7	5	6	6.41667	7	7	7	5	6.5	5.89286	2	3	2
1199	1	0	0	1	1	1	2	2	2	2	1	1	1	1.4	3	3	5	3	2	4	4	2	4	4	7	3	3.66667	2	7	5	5	1	5	4	1	4	4	2	1	3.41667	4	5	4	6	4.75	3.71429	1	3	4
1200	1	0	0	3	2	3	2	2	1	3	2	2	2	2.2	7	7	7	7	7	3	5	7	7	6	6	4	6.08333	4	3	2	2	3	2	3	3	3	4	2	1	2.66667	7	6	5	6	6	4.60714	5	4	4
1201	1	1	1	3	2	1	2	2	2	3	2	2	2	2.1	3	2	2	4	5	4	1	3	2	4	3	2	2.91667	2	2	1	4	4	4	5	1	5	2	4	4	3.16667	4	4	4	5	4.25	3.21429	2	2	2
1202	0	0	1	4	4	4	2	4	3	4	2	3	3	3.3	5	6	7	6	4	7	4	6	5	5	7	6	5.66667	6	5	6	4	5	7	2	5	6	5	4	5	5	4	7	7	7	6.25	5.46429	4	5	4
1203	1	0	1	2	2	3	3	2	3	3	2	2	3	2.5	7	7	7	5	7	6	7	7	7	7	5	7	6.58333	6	7	2	4	7	7	5	4	5	6	6	4	5.25	4	5	5	7	5.25	5.82143	5	4	4
1204	0	1	0	2	2	2	2	3	3	3	2	2	2	2.3	7	6	7	7	7	6	6	6	7	5	5	7	6.33333	7	7	7	6	7	7	7	7	7	5	7	5	6.58333	7	5	7	6	6.25	6.42857	3	4	4
1205	1	0	1	3	3	2	2	4	3	3	2	2	3	2.7	2	2	1	2	1	3	1	1	2	3	4	3	2.08333	4	2	2	2	2	2	4	4	4	4	1	2	2.75	3	3	3	3	3	2.5	2	1	3
1206	0	0	1	3	3	3	3	2	4	4	3	3	4	3.2	4	1	4	4	4	4	1	5	3	4	5	3	3.5	6	5	7	4	6	6	7	6	7	6	6	5	5.91667	5	4	6	4	4.75	4.71429	4	4	4
1207	1	0	0	1	1	2	2	1	2	1	1	2	2	1.5	3	3	4	3	1	2	1	5	3	1	4	6	3	6	7	7	5	7	7	7	4	5	6	4	4	5.75	4	6	5	7	5.5	4.53571	3	3	1
1208	1	1	0	2	2	4	2	3	3	4	2	2	4	2.8	6	3	4	6	5	4	1	5	5	5	3	5	4.33333	6	7	7	7	7	7	5	5	4	4	5	3	5.58333	4	5	4	4	4.25	4.85714	1	3	4
1209	0	0	1	2	2	3	3	2	2	2	3	2	2	2.3	4	4	3	4	1	3	4	5	5	4	6	5	4	4	5	7	3	4	6	3	5	4	4	3	3	4.25	4	3	1	6	3.5	4.03571	4	3	3
1210	0	1	1	3	3	4	3	4	3	4	4	3	3	3.4	5	1	6	1	5	1	5	5	5	4	3	5	3.83333	5	6	2	5	5	6	5	2	3	6	4	6	4.58333	7	5	3	7	5.5	4.39286	1	3	2
1211	1	1	0	2	2	2	1	2	1	1	1	1	2	1.5	3	1	3	5	1	3	1	2	4	3	4	2	2.66667	2	3	6	2	5	3	5	4	2	2	5	1	3.33333	4	2	4	2	3	3	4	1	3
1212	0	1	0	4	4	4	4	4	4	4	4	2	4	3.8	7	7	7	6	7	7	6	7	7	7	7	7	6.83333	7	7	7	7	7	7	7	6	7	7	7	7	6.91667	6	7	6	7	6.5	6.82143	3	4	3
1213	0	1	0	3	2	3	3	2	3	3	4	4	3	3	2	4	4	4	3	4	1	6	5	5	4	5	3.91667	3	2	2	1	1	4	1	5	2	2	4	1	2.33333	3	4	4	5	4	3.25	3	1	2
1214	1	0	1	2	2	2	2	2	2	2	2	2	1	1.9	2	3	1	1	1	4	2	4	2	1	3	3	2.25	7	7	7	7	6	7	7	6	5	7	7	5	6.5	6	7	6	7	6.5	4.67857	4	3	3
1215	1	1	1	2	2	2	4	3	3	3	2	4	3	2.8	1	2	2	1	1	1	4	1	4	2	4	3	2.16667	1	4	3	3	2	2	2	2	1	2	3	4	2.41667	4	4	3	2	3.25	2.42857	3	4	2
1216	0	0	0	2	4	3	4	4	4	2	3	2	4	3.2	6	6	7	5	7	7	6	7	7	5	7	7	6.41667	7	7	7	7	7	7	7	3	7	7	5	2	6.08333	7	7	7	7	7	6.35714	4	4	3
1217	0	1	1	3	4	3	4	4	4	4	4	4	4	3.8	6	7	7	7	7	7	7	7	7	7	5	6	6.66667	4	3	2	5	5	6	3	4	3	1	3	3	3.5	6	7	7	6	6.5	5.28571	3	4	4
1218	1	1	1	3	2	3	3	4	4	3	2	2	3	2.9	4	2	4	3	1	7	3	4	6	4	5	4	3.91667	3	3	2	3	2	3	2	4	4	1	2	4	2.75	4	4	4	4	4	3.42857	1	4	2
1219	1	1	0	3	4	3	3	4	2	4	3	3	4	3.3	5	7	5	4	5	3	5	6	6	6	4	4	5	2	1	1	1	4	1	5	1	4	1	4	2	2.25	7	7	6	7	6.75	4.07143	2	3	2
1220	0	0	0	4	4	4	4	2	4	4	3	4	3	3.6	6	4	7	6	4	3	4	7	6	5	5	2	4.91667	5	6	4	5	7	3	5	4	4	3	5	4	4.58333	6	5	7	7	6.25	4.96429	4	3	4
1221	1	1	1	4	2	3	2	4	2	1	4	2	4	2.8	2	4	3	5	4	5	4	4	4	4	4	3	3.83333	4	3	2	3	1	1	3	1	1	1	2	1	1.91667	4	5	5	4	4.5	3.10714	1	3	2
1222	0	0	1	1	2	2	2	2	2	1	2	1	2	1.7	1	2	1	1	1	3	1	1	3	3	2	4	1.91667	2	4	1	1	3	2	2	3	5	2	2	1	2.33333	5	5	7	5	5.5	2.60714	2	4	3
1223	1	1	0	2	3	3	4	4	3	4	4	4	3	3.4	6	7	7	7	7	6	7	7	7	7	6	7	6.75	7	7	7	6	7	6	7	5	6	7	7	7	6.58333	7	7	5	6	6.25	6.60714	3	4	4
1224	1	0	0	2	1	1	1	1	1	2	1	1	2	1.3	2	1	2	3	1	1	1	2	3	1	1	3	1.75	1	1	1	1	2	1	1	2	3	2	3	1	1.58333	2	4	1	4	2.75	1.82143	1	1	1
1225	1	0	0	4	4	4	3	4	3	3	3	3	3	3.4	7	5	7	4	5	7	3	6	7	7	6	6	5.83333	7	7	6	6	7	6	5	6	5	5	6	4	5.83333	7	6	7	6	6.5	5.92857	2	3	3
1226	0	0	1	3	2	2	1	2	4	3	2	2	2	2.3	7	6	6	4	6	4	4	6	6	6	5	7	5.58333	4	1	1	5	2	2	4	1	5	5	1	2	2.75	7	5	4	7	5.75	4.39286	2	4	2
1227	0	0	0	4	2	4	2	4	3	1	2	3	2	2.7	6	5	5	4	1	4	3	6	5	7	5	5	4.66667	4	4	2	3	2	5	5	7	1	6	5	5	4.08333	4	5	5	4	4.5	4.39286	3	4	2
1228	0	1	1	3	1	4	2	4	4	4	4	2	4	3.2	7	7	7	7	7	7	7	7	5	7	7	7	6.83333	7	6	7	7	6	7	7	6	5	5	7	6	6.33333	7	7	7	7	7	6.64286	4	4	2
1229	0	0	1	2	2	1	2	1	2	4	2	2	1	1.9	2	3	4	1	1	4	4	6	4	4	5	5	3.58333	6	7	7	6	7	7	5	7	6	7	5	4	6.16667	4	5	5	5	4.75	4.85714	5	5	4
1230	0	1	1	2	4	4	3	4	4	4	3	4	4	3.6	4	4	3	3	2	3	2	5	5	4	4	5	3.66667	3	6	2	2	4	4	7	3	5	1	4	4	3.75	6	6	6	6	6	4.03571	2	2	2
1231	0	0	0	4	4	4	4	4	4	4	4	2	4	3.8	4	5	6	5	3	5	4	7	6	5	7	6	5.25	6	6	6	4	5	6	5	6	3	2	6	5	5	7	6	7	7	6.75	5.35714	5	4	3
1232	1	1	1	1	1	1	1	2	2	2	1	1	1	1.3	3	1	4	1	1	5	1	4	3	3	6	3	2.91667	4	3	7	5	2	5	4	2	7	1	4	2	3.83333	2	3	2	4	2.75	3.28571	1	1	1
1233	0	0	1	4	3	4	4	4	3	4	4	3	4	3.7	7	7	7	7	4	7	6	7	6	7	7	7	6.58333	6	7	7	7	7	7	7	7	6	4	5	7	6.41667	6	5	6	4	5.25	6.32143	4	4	4
1234	0	0	1	2	3	2	2	2	3	2	3	2	2	2.3	4	4	6	3	2	4	4	5	4	4	4	6	4.16667	5	6	5	6	6	6	7	5	6	5	6	5	5.66667	2	3	5	3	3.25	4.67857	4	5	4
1235	1	0	0	1	2	1	1	2	1	1	2	1	1	1.3	3	6	7	1	5	4	4	5	3	3	6	4	4.25	3	3	3	2	2	1	3	1	3	1	1	1	2	2	4	6	3	3.75	3.21429	1	1	1
1236	1	0	1	2	3	4	2	2	4	3	2	3	2	2.7	5	5	7	4	1	3	5	6	6	4	4	5	4.58333	3	4	2	3	3	2	5	1	4	3	6	3	3.25	5	5	4	5	4.75	4.03571	4	4	4
1237	1	0	0	1	1	2	1	2	2	1	1	2	1	1.4	4	2	6	5	5	2	4	4	4	3	5	3	3.91667	2	3	1	4	3	1	4	2	1	3	3	1	2.33333	4	4	4	5	4.25	3.28571	1	1	3
1238	1	1	0	3	2	2	4	3	4	3	3	3	3	3	3	4	1	2	3	4	3	5	4	4	4	5	3.5	6	4	5	7	5	6	6	2	6	3	5	7	5.16667	4	4	4	3	3.75	4.25	2	2	3
1239	1	1	1	3	4	3	2	4	3	3	3	3	4	3.2	6	5	4	5	4	6	6	5	6	5	7	2	5.08333	7	4	7	6	6	7	7	6	7	6	6	7	6.33333	5	6	4	4	4.75	5.57143	2	3	3
1240	0	1	0	2	3	4	3	1	3	3	3	2	3	2.7	6	4	4	4	4	6	4	7	4	5	5	5	4.83333	5	5	6	4	4	7	5	4	7	5	7	7	5.5	4	5	5	5	4.75	5.10714	4	4	4
1241	0	0	0	3	3	3	4	4	4	4	4	3	4	3.6	4	5	5	1	2	2	4	4	6	4	4	5	3.83333	1	5	5	4	3	5	5	1	3	4	4	5	3.75	5	5	6	5	5.25	4	4	4	4
1242	0	0	0	1	2	1	1	1	2	1	2	1	1	1.3	3	3	3	2	3	3	1	1	4	4	5	3	2.91667	4	4	5	5	5	5	2	5	3	3	3	3	3.91667	5	4	4	4	4.25	3.53571	3	3	4
1243	1	1	0	4	4	4	4	4	4	4	4	4	3	3.9	6	4	5	3	3	3	5	5	5	4	6	4	4.41667	7	7	7	4	7	7	7	6	7	5	7	7	6.5	4	5	4	4	4.25	5.28571	4	4	2
1244	1	0	0	1	1	2	1	1	1	1	1	1	1	1.1	3	1	1	2	1	1	1	1	2	1	2	3	1.58333	4	5	3	4	4	2	3	2	2	4	1	5	3.25	7	7	6	5	6.25	2.96429	3	3	2
1245	0	1	1	3	3	3	3	2	3	3	4	3	2	2.9	1	3	2	1	1	1	5	5	5	4	5	4	3.08333	4	3	5	1	5	3	2	1	4	7	4	4	3.58333	4	6	4	3	4.25	3.46429	3	3	2
1246	0	1	0	2	3	4	2	3	3	3	3	2	3	2.8	4	2	1	1	4	3	4	5	4	4	4	2	3.16667	3	3	3	1	2	1	4	4	4	4	4	1	2.83333	3	4	4	4	3.75	3.10714	2	2	1
1247	0	1	1	4	4	2	2	2	2	3	2	3	4	2.8	2	1	2	4	3	2	1	1	2	1	3	2	2	4	4	6	4	3	3	5	2	2	4	4	3	3.66667	3	1	3	3	2.5	2.78571	2	3	2
1248	0	1	0	4	4	4	2	4	4	4	4	3	4	3.7	3	3	3	2	1	1	4	2	3	4	1	2	2.41667	7	7	7	7	7	7	7	7	7	7	5	5	6.66667	4	4	1	4	3.25	4.35714	1	3	3
1249	0	1	1	4	3	4	4	4	3	3	4	4	2	3.5	2	3	2	1	1	1	1	2	3	3	3	2	2	4	4	3	2	4	5	6	4	2	1	2	4	3.41667	4	4	4	3	3.75	2.85714	5	4	3
1250	1	0	0	1	1	2	1	1	1	1	1	2	1	1.2	2	4	2	2	1	4	1	3	3	1	3	3	2.41667	2	3	3	2	1	2	2	1	1	4	3	3	2.25	5	4	4	7	5	2.71429	1	3	1
1251	1	0	0	1	1	1	1	1	1	1	1	1	2	1.1	1	1	2	2	1	4	1	4	5	3	4	2	2.5	4	4	2	2	2	5	3	1	4	1	4	3	2.91667	1	4	4	3	3	2.75	3	1	2
1252	1	0	0	2	2	1	1	2	2	2	2	1	1	1.6	7	7	7	7	7	4	6	7	7	7	7	7	6.66667	3	4	2	2	3	7	5	2	1	4	3	1	3.08333	5	5	7	5	5.5	4.96429	1	1	1
1253	1	1	0	3	4	3	2	3	1	2	2	2	2	2.4	2	4	4	5	4	6	4	6	5	4	5	7	4.66667	7	4	2	5	7	7	5	4	5	5	6	6	5.25	3	4	4	3	3.5	4.75	1	3	1
1254	1	1	0	2	1	1	2	1	1	2	1	1	2	1.4	1	4	3	3	1	1	1	2	4	4	3	2	2.41667	3	2	5	1	5	1	4	2	4	4	1	1	2.75	3	4	4	4	3.75	2.75	1	1	2
1255	0	1	1	2	1	3	2	4	2	3	2	2	2	2.3	3	3	2	4	4	1	3	1	4	1	2	3	2.58333	3	3	3	3	3	5	6	1	4	5	4	3	3.58333	1	3	2	6	3	3.07143	1	2	1
1256	1	0	0	1	1	1	2	1	1	1	1	1	1	1.1	4	4	5	4	2	5	7	5	5	6	4	7	4.83333	2	4	1	1	2	4	1	2	3	3	4	1	2.33333	4	4	4	5	4.25	3.67857	3	1	3
1257	1	1	1	2	3	2	3	2	3	2	2	2	2	2.3	7	6	6	7	5	7	4	7	7	6	5	6	6.08333	6	6	7	5	7	5	7	5	7	5	5	7	6	4	5	5	1	3.75	5.71429	3	4	2
1258	0	0	0	4	3	4	3	4	4	4	4	3	3	3.6	1	3	4	1	1	4	3	2	1	3	5	4	2.66667	6	7	5	5	6	4	7	4	4	7	7	7	5.75	2	4	4	2	3	4.03571	5	4	4
1259	1	1	1	2	3	3	2	2	3	3	3	2	2	2.5	3	5	6	5	4	5	1	1	6	4	4	3	3.91667	5	5	6	3	5	5	3	1	3	4	4	5	4.08333	5	6	4	5	5	4.14286	1	3	2
1260	0	0	1	3	3	4	2	4	3	3	4	2	4	3.2	5	7	6	7	7	4	6	6	5	5	6	6	5.83333	7	5	7	7	6	7	7	7	6	5	7	5	6.33333	7	6	4	7	6	6.07143	4	4	4
1261	0	0	0	3	2	4	2	4	3	3	4	4	4	3.3	3	4	4	1	4	5	5	6	5	1	5	3	3.83333	6	7	6	6	5	6	7	6	6	6	5	6	6	4	5	6	5	5	4.92857	5	4	4
1262	0	1	0	3	4	2	2	4	3	3	3	3	3	3	7	7	6	6	7	6	7	7	6	7	5	7	6.5	5	6	5	5	7	6	6	6	4	7	5	4	5.5	4	5	4	4	4.25	5.75	2	3	4
1263	0	1	1	2	4	2	2	1	2	3	2	3	2	2.3	6	7	7	7	5	4	6	6	7	7	5	6	6.08333	7	7	5	5	6	7	7	5	5	7	4	6	5.91667	7	7	5	7	6.5	6.07143	3	3	4
1264	0	1	1	3	2	3	2	2	3	3	2	3	2	2.5	1	2	2	4	1	2	1	3	4	2	4	3	2.41667	4	5	5	4	2	6	2	3	6	5	3	4	4.08333	3	4	4	2	3.25	3.25	2	3	1
1265	0	1	0	2	1	3	2	4	2	3	2	3	2	2.4	6	4	7	4	4	7	2	6	6	6	6	3	5.08333	7	5	6	4	6	6	7	7	6	6	6	7	6.08333	6	7	4	7	6	5.64286	3	4	3
1266	1	0	1	2	1	3	2	1	2	2	2	1	2	1.8	2	2	1	1	1	1	1	2	2	1	2	2	1.5	4	5	1	5	7	4	2	2	5	4	2	5	3.83333	4	3	3	3	3.25	2.75	2	1	2
1267	0	0	0	2	2	1	1	2	1	1	1	2	2	1.5	5	5	4	7	4	5	4	5	5	4	4	6	4.83333	7	4	5	7	5	6	5	4	5	6	2	3	4.91667	1	3	4	4	3	4.60714	1	3	2
1268	0	1	1	3	4	3	4	4	4	4	4	4	3	3.7	7	7	6	7	5	7	7	7	7	7	7	7	6.75	7	6	7	7	7	6	7	6	6	7	7	4	6.41667	7	6	7	5	6.25	6.53571	4	5	4
1269	1	0	1	4	4	3	2	4	4	4	3	3	3	3.4	6	6	7	4	5	4	4	7	6	7	7	7	5.83333	7	7	7	7	7	7	7	6	6	7	6	7	6.75	7	7	7	5	6.5	6.32143	5	4	4
1270	0	1	0	1	2	2	1	1	1	1	1	2	2	1.4	1	1	2	3	1	3	1	2	1	3	4	6	2.33333	3	2	3	1	2	1	3	4	1	1	1	2	2	2	3	4	4	3.25	2.32143	3	2	1
1271	0	0	1	2	1	3	2	2	3	4	3	2	2	2.4	7	6	6	7	7	7	5	7	7	7	7	7	6.66667	6	5	6	5	1	7	6	5	5	5	5	5	5.08333	7	7	7	7	7	6.03571	4	4	4
1272	1	0	0	2	1	1	1	1	1	1	1	1	2	1.2	3	3	2	4	1	3	1	3	4	4	1	4	2.75	3	1	1	2	1	3	1	1	1	2	1	1	1.5	5	3	3	4	3.75	2.35714	2	1	3
1273	0	1	1	2	3	2	2	2	2	3	2	3	1	2.2	7	6	7	5	5	6	6	7	7	7	7	6	6.33333	7	7	6	7	7	7	7	6	7	7	7	5	6.66667	7	7	6	7	6.75	6.53571	3	4	4
1274	0	0	1	1	2	1	1	2	1	2	2	1	2	1.5	7	6	7	5	5	7	5	6	6	5	6	5	5.83333	7	7	7	7	6	7	4	7	7	7	6	7	6.58333	4	5	6	3	4.5	5.96429	4	5	4
1275	1	0	0	3	3	4	3	3	2	3	4	3	2	3	7	7	7	6	5	7	6	7	7	7	7	7	6.66667	7	7	7	6	7	7	7	7	6	6	5	7	6.58333	4	5	2	4	3.75	6.21429	4	4	4
1276	1	0	1	4	4	4	3	4	4	4	4	4	4	3.9	6	5	7	4	4	6	7	7	7	6	7	6	6	3	4	6	2	2	1	6	3	3	4	4	4	3.5	4	4	3	4	3.75	4.60714	4	3	2
1277	1	0	0	2	2	2	2	3	3	3	2	2	2	2.3	5	5	7	5	5	7	7	6	6	5	7	5	5.83333	5	6	6	3	6	4	2	4	3	5	1	4	4.08333	6	7	7	7	6.75	5.21429	5	4	4
1278	0	1	1	3	3	4	1	3	4	4	4	4	3	3.3	4	3	7	1	3	5	5	5	4	6	5	6	4.5	5	5	3	6	3	7	5	4	3	4	5	4	4.5	7	6	7	7	6.75	4.82143	5	3	3
1279	1	0	0	1	2	1	1	2	1	2	2	1	2	1.5	3	4	4	2	1	4	2	5	4	3	2	6	3.33333	6	6	3	4	5	4	6	1	2	5	4	6	4.33333	2	1	1	1	1.25	3.46429	3	1	1
1280	1	1	0	1	2	2	2	2	1	3	2	1	3	1.9	2	3	2	3	2	2	1	2	6	1	2	2	2.33333	5	6	5	4	7	6	4	4	5	4	5	2	4.75	2	1	2	4	2.25	3.35714	1	1	1
1281	0	0	0	2	2	2	1	2	3	3	3	3	2	2.3	3	2	4	3	3	2	1	3	3	4	4	3	2.91667	3	4	1	3	3	4	3	2	3	2	4	1	2.75	1	3	4	2	2.5	2.78571	1	3	1
1282	0	0	0	4	3	4	2	4	2	4	3	2	4	3.2	5	5	6	3	4	4	4	5	5	5	6	7	4.91667	6	7	6	7	5	6	7	5	6	7	5	6	6.08333	4	4	4	4	4	5.28571	4	4	3
1283	1	0	1	3	2	2	2	3	3	4	2	2	1	2.4	5	5	6	4	6	7	5	6	4	6	5	5	5.33333	4	5	6	3	5	4	1	3	4	5	4	5	4.08333	6	6	5	7	6	4.89286	4	3	4
1284	0	1	0	3	2	4	2	3	3	2	3	4	3	2.9	6	7	5	4	4	3	5	7	6	5	7	7	5.5	6	6	6	4	5	2	5	4	3	3	5	3	4.33333	7	6	5	7	6.25	5.10714	2	2	1
1285	0	1	0	1	1	1	1	2	1	2	1	1	2	1.3	2	3	5	4	3	4	4	5	5	3	4	6	4	4	5	2	3	2	2	6	2	2	3	4	4	3.25	4	4	5	6	4.75	3.78571	1	1	1
1286	0	1	1	4	3	3	3	4	3	4	4	3	2	3.3	4	2	5	2	2	1	4	1	4	4	3	2	2.83333	7	7	7	7	7	7	7	7	5	7	7	7	6.83333	6	4	4	5	4.75	4.82143	1	2	1
1287	1	1	0	1	2	2	1	1	1	2	2	2	2	1.6	6	4	5	4	4	5	4	7	6	6	6	7	5.33333	5	3	3	3	4	5	5	3	3	4	3	2	3.58333	3	3	3	3	3	4.25	1	3	1
1288	1	1	1	3	3	2	2	3	3	3	2	3	1	2.5	4	5	6	4	6	4	4	6	7	5	6	7	5.33333	6	5	6	7	7	7	7	4	6	6	6	6	6.08333	7	7	6	6	6.5	5.82143	4	4	3
1289	1	0	1	4	4	3	3	4	4	3	4	2	2	3.3	6	4	3	5	5	5	2	7	6	4	6	6	4.91667	6	4	5	5	4	5	6	4	5	4	4	4	4.66667	5	5	5	4	4.75	4.78571	3	2	4
1290	0	0	1	3	2	3	3	2	4	3	3	3	3	2.9	1	3	1	4	4	3	3	2	2	2	4	3	2.66667	6	4	4	4	4	4	3	4	6	4	5	1	4.08333	4	4	5	2	3.75	3.42857	3	4	4
1291	1	1	0	3	3	2	2	2	3	3	2	2	3	2.5	3	3	2	2	5	1	3	3	4	3	3	5	3.08333	5	1	1	2	4	5	4	2	1	4	3	4	3	4	4	3	4	3.75	3.14286	2	3	2
1292	0	1	0	2	2	2	1	2	1	2	2	2	1	1.7	5	4	7	4	6	4	4	7	4	4	4	7	5	2	1	2	1	1	5	2	1	1	3	1	3	1.91667	3	4	4	4	3.75	3.5	2	1	1
1293	0	0	1	1	2	2	2	2	4	2	2	1	1	1.9	1	1	2	2	1	4	2	5	5	4	2	4	2.75	3	4	6	4	6	2	3	1	1	4	4	4	3.5	4	3	4	2	3.25	3.14286	2	2	2
1294	0	1	1	4	4	4	4	4	4	3	4	4	4	3.9	7	6	7	7	7	7	7	7	7	7	7	7	6.91667	7	7	7	7	5	6	7	6	7	7	6	6	6.5	5	6	6	6	5.75	6.57143	4	5	4
1295	0	0	1	1	1	2	2	3	2	1	2	1	4	1.9	7	6	6	5	7	4	4	7	6	7	6	7	6	6	7	3	6	7	7	7	7	5	5	6	6	6	6	7	6	6	6.25	6.03571	4	5	4
1296	1	1	1	3	2	1	1	1	2	4	2	2	3	2.1	4	4	5	4	3	3	4	5	5	6	5	4	4.33333	5	4	6	6	5	7	6	6	7	6	5	7	5.83333	5	5	5	6	5.25	5.10714	3	4	2
1297	0	1	1	3	4	3	2	3	3	3	4	2	2	2.9	7	6	6	4	5	6	4	7	6	7	7	7	6	6	5	7	4	6	5	3	7	4	6	5	6	5.33333	7	6	4	7	6	5.71429	4	2	3
1298	0	0	1	2	2	1	2	1	2	2	2	2	2	1.8	6	7	6	7	7	5	5	7	5	6	5	6	6	4	6	6	3	7	5	5	3	6	4	4	6	4.91667	3	5	4	2	3.5	5.17857	4	4	4
1299	0	1	0	3	3	2	4	2	4	2	4	2	3	2.9	5	4	6	7	6	5	6	6	7	7	6	6	5.91667	7	7	6	4	7	7	7	5	7	5	5	5	6	5	5	7	6	5.75	5.92857	3	4	4
1300	1	0	0	3	4	2	2	4	3	4	4	2	3	3.1	2	2	3	3	1	4	3	4	5	3	6	3	3.25	4	5	6	5	3	5	3	4	4	5	3	5	4.33333	4	4	5	4	4.25	3.85714	4	4	3
1301	0	0	0	2	2	3	1	1	3	2	2	1	2	1.9	3	4	3	3	1	1	3	5	4	4	4	7	3.5	4	1	4	1	1	2	3	1	4	2	2	1	2.16667	7	6	4	5	5.5	3.21429	4	4	3
1302	0	0	0	3	2	2	2	2	2	3	2	2	4	2.4	3	3	3	3	2	4	1	4	4	3	3	3	3	3	5	3	3	4	2	1	2	6	2	1	2	2.83333	3	4	2	4	3.25	2.96429	1	1	1
1303	1	1	1	1	2	2	1	1	2	2	2	2	1	1.6	5	6	4	4	4	5	5	4	3	5	6	5	4.66667	7	7	6	5	5	7	6	7	5	7	6	5	6.08333	7	7	5	7	6.5	5.53571	4	3	4
1304	0	0	0	1	1	2	1	2	1	2	1	2	2	1.5	3	3	2	2	2	4	2	1	3	1	3	4	2.5	2	3	1	2	3	3	3	2	1	1	1	1	1.91667	1	3	2	4	2.5	2.25	1	1	1
1305	0	1	1	2	3	4	2	2	4	3	3	2	2	2.7	4	1	3	1	5	4	2	4	4	4	4	6	3.5	6	6	6	5	5	5	4	4	6	7	5	4	5.25	4	4	4	4	4	4.32143	1	3	4
1306	0	0	1	2	2	3	2	2	3	2	3	1	2	2.2	7	5	7	4	5	4	6	7	7	7	5	6	5.83333	6	7	6	6	7	7	6	7	7	7	4	6	6.33333	5	4	5	5	4.75	5.89286	5	5	4
1307	0	1	1	1	2	2	1	2	1	2	2	2	2	1.7	3	4	7	3	4	4	4	6	4	5	2	5	4.25	3	1	3	2	4	2	2	1	1	3	1	1	2	3	4	4	4	3.75	3.21429	2	4	3
1308	0	0	0	3	4	3	2	2	2	3	2	1	2	2.4	5	5	5	7	6	4	1	6	6	6	6	7	5.33333	6	7	6	5	7	7	7	7	4	3	6	7	6	7	7	7	7	7	5.85714	5	4	3
1309	0	0	0	1	1	1	1	1	1	2	1	1	2	1.2	1	4	3	4	1	5	2	5	5	4	3	3	3.33333	6	6	6	5	6	7	6	6	5	4	6	5	5.66667	4	4	2	4	3.5	4.35714	2	1	1
1310	0	1	0	4	4	4	2	4	3	4	4	2	4	3.5	6	7	6	5	7	5	5	7	5	6	5	5	5.75	7	7	4	7	7	7	5	7	7	4	4	5	5.91667	4	4	4	4	4	5.57143	4	2	4
1311	1	0	0	1	2	3	2	2	1	2	2	2	3	2	2	4	2	1	4	5	2	5	4	4	4	4	3.41667	2	4	4	3	5	1	3	2	1	2	1	1	2.41667	5	4	6	6	5.25	3.25	2	3	3
1312	0	1	1	3	3	1	2	4	2	2	2	2	3	2.4	7	7	7	7	7	7	7	7	7	7	7	7	7	7	6	6	7	7	7	6	7	4	6	7	5	6.25	6	7	5	7	6.25	6.57143	4	4	4
1313	0	0	1	4	4	4	3	4	4	4	4	4	4	3.9	6	7	5	6	7	7	7	7	7	6	7	5	6.41667	7	6	7	7	7	5	7	4	7	7	6	5	6.25	4	4	5	6	4.75	6.10714	5	5	4
1314	0	1	0	1	2	1	2	2	1	2	1	2	1	1.5	5	4	4	3	4	4	4	3	4	5	4	3	3.91667	6	4	5	4	4	7	5	7	6	6	4	2	5	2	4	3	6	3.75	4.35714	1	2	1
1315	0	0	0	1	2	1	2	1	1	2	1	1	2	1.4	6	5	7	5	4	7	4	7	4	7	6	4	5.5	7	7	7	5	7	7	7	7	7	4	7	4	6.33333	4	5	4	6	4.75	5.75	5	3	4
1316	0	1	1	2	2	3	1	1	1	2	2	2	2	1.8	3	3	3	4	3	3	2	5	4	3	4	4	3.41667	4	1	6	5	4	2	4	1	3	4	4	5	3.58333	5	6	5	7	5.75	3.82143	2	2	1
1317	0	1	1	4	4	4	4	4	4	4	4	4	4	4	7	6	7	6	7	7	5	7	7	6	7	7	6.58333	7	7	7	7	6	7	7	7	7	6	7	6	6.75	7	7	7	7	7	6.71429	4	5	4
1318	1	1	1	4	2	4	2	4	3	4	3	3	3	3.2	6	6	6	5	5	5	4	7	6	6	5	6	5.58333	6	7	6	7	7	7	6	6	7	5	7	6	6.41667	4	5	6	4	4.75	5.82143	4	3	3
1319	0	0	0	1	2	2	2	1	1	1	2	1	1	1.4	1	1	3	4	2	4	1	1	1	1	3	3	2.08333	3	2	2	3	2	4	2	1	2	1	1	2	2.08333	4	3	3	5	3.75	2.32143	3	4	4
1320	1	1	0	3	4	3	2	2	2	3	2	2	2	2.5	2	4	3	7	3	1	4	7	6	5	5	4	4.25	3	1	1	3	1	2	2	1	2	1	4	2	1.91667	1	4	4	2	2.75	3.03571	1	1	1
1321	0	0	1	2	2	3	2	2	3	2	3	2	3	2.4	7	7	7	7	6	5	7	6	7	7	7	7	6.66667	6	4	3	2	7	6	5	2	4	5	6	4	4.5	7	7	7	5	6.5	5.71429	2	3	4
1322	0	1	1	4	4	4	2	4	4	4	4	4	4	3.8	6	7	6	5	5	7	7	7	6	6	7	5	6.16667	6	7	7	7	7	7	6	7	7	6	7	7	6.75	6	5	5	3	4.75	6.21429	5	4	4
1323	1	0	0	1	2	2	2	2	1	1	2	2	2	1.7	3	4	5	5	4	3	4	7	5	4	6	6	4.66667	6	6	6	7	7	7	6	7	7	5	5	4	6.08333	2	4	4	3	3.25	5.07143	5	4	4
1324	1	0	1	1	1	1	2	1	2	2	2	2	2	1.6	4	1	2	1	3	3	1	5	2	3	2	4	2.58333	7	6	7	5	6	7	7	6	7	6	7	5	6.33333	6	6	4	4	5	4.53571	4	4	4
1325	0	0	0	2	1	1	2	2	2	2	2	1	2	1.7	4	7	3	4	3	4	3	5	6	3	4	7	4.41667	4	5	3	5	5	5	2	1	3	6	5	4	4	4	5	4	7	5	4.32143	3	1	1
1326	1	1	1	2	3	3	2	4	4	3	3	4	4	3.2	1	2	1	1	4	4	1	1	4	4	2	5	2.5	6	5	1	3	5	7	6	5	1	6	4	5	4.5	3	4	3	4	3.5	3.5	1	3	1
1327	1	0	0	2	2	3	2	2	3	2	2	2	2	2.2	2	3	1	4	1	3	4	1	4	1	4	2	2.5	7	6	7	5	6	5	6	4	5	5	6	4	5.5	5	7	7	7	6.5	4.35714	4	4	4
1328	0	1	0	4	4	2	1	4	3	3	3	3	2	2.9	3	1	2	2	3	3	4	3	4	4	4	2	2.91667	3	1	3	1	1	4	3	2	4	1	4	2	2.41667	3	4	4	4	3.75	2.82143	1	2	2
1329	0	1	1	4	4	4	3	4	3	4	4	4	4	3.8	7	6	7	5	6	7	7	7	7	7	7	7	6.66667	7	7	5	7	7	7	7	6	7	7	7	7	6.75	7	7	6	7	6.75	6.71429	4	5	4
1330	0	1	0	2	3	1	2	2	2	3	2	2	4	2.3	6	6	7	5	5	7	5	6	6	6	7	6	6	7	7	7	7	7	7	7	5	7	5	5	6	6.41667	7	5	5	6	5.75	6.14286	5	3	4
1331	1	1	0	3	4	3	3	4	4	4	4	4	4	3.7	3	2	3	1	1	1	2	4	4	4	3	4	2.66667	7	6	3	6	7	7	5	5	5	5	7	5	5.66667	5	5	7	5	5.5	4.35714	5	4	4
1332	1	0	0	2	2	2	2	1	2	1	2	3	1	1.8	1	1	2	1	2	3	4	2	2	1	4	2	2.08333	4	4	1	1	1	1	1	1	3	1	2	3	1.91667	3	3	1	4	2.75	2.10714	2	2	1
1333	0	1	0	2	2	1	2	2	2	3	2	1	1	1.8	4	3	5	4	1	1	4	5	4	4	5	7	3.91667	4	3	3	5	4	5	5	7	6	5	4	4	4.58333	6	5	7	4	5.5	4.42857	1	2	3
1334	0	1	1	1	2	1	2	2	3	2	1	1	1	1.6	3	3	3	4	4	4	3	7	2	5	5	2	3.75	7	4	4	5	5	7	4	3	5	4	7	4	4.91667	4	3	3	4	3.5	4.21429	2	2	1
1335	0	1	0	2	1	2	2	2	1	1	2	2	2	1.7	3	6	4	4	1	1	1	6	4	5	3	2	3.33333	4	2	2	5	5	6	4	5	5	4	1	5	4	2	3	1	2	2	3.42857	2	1	1
1336	1	0	0	3	3	1	2	3	3	2	4	3	1	2.5	1	1	1	3	1	1	1	2	1	2	1	3	1.5	6	6	6	7	5	4	5	4	6	2	7	5	5.25	3	5	4	5	4.25	3.5	2	3	2
1337	0	1	1	4	4	4	4	4	4	4	4	4	3	3.9	7	7	7	7	7	5	7	7	7	6	7	7	6.75	4	7	5	3	4	2	4	5	2	5	4	5	4.16667	6	6	4	6	5.5	5.46429	4	3	4
1338	1	1	1	4	4	3	3	4	4	4	4	4	4	3.8	5	5	7	4	4	5	5	7	6	7	7	4	5.5	5	6	4	6	3	3	5	4	4	4	3	4	4.25	5	7	5	4	5.25	4.92857	4	3	3
1339	1	0	1	4	2	4	2	4	2	4	4	3	4	3.3	5	5	7	5	4	6	5	7	5	5	5	6	5.41667	7	2	5	4	6	5	6	2	4	4	4	4	4.41667	6	7	7	6	6.5	5.14286	3	4	2
1340	1	0	0	2	2	2	2	3	3	2	2	2	3	2.3	1	2	2	2	1	1	1	1	1	1	1	3	1.41667	2	5	3	2	3	4	4	5	4	3	4	2	3.41667	4	5	4	4	4.25	2.67857	2	2	1
1341	1	1	0	2	3	2	2	2	3	3	2	2	2	2.3	1	4	2	3	3	1	1	3	5	3	3	4	2.75	5	6	3	4	6	6	4	4	5	5	4	3	4.58333	4	4	5	2	3.75	3.67857	5	4	4
1342	0	1	0	4	3	3	2	3	4	4	4	2	2	3.1	1	1	2	2	1	1	1	2	5	1	4	3	2	5	3	3	4	4	5	3	4	7	3	5	4	4.16667	4	4	5	2	3.75	3.17857	2	3	2
1343	0	0	1	4	4	2	3	4	3	3	3	2	3	3.1	6	7	6	7	4	7	3	7	7	7	6	7	6.16667	7	6	7	7	7	7	7	6	5	7	7	4	6.41667	7	7	7	5	6.5	6.32143	5	5	4
1344	1	0	0	3	4	3	2	2	3	4	3	3	4	3.1	2	2	1	1	4	1	1	3	2	1	2	2	1.83333	3	7	5	4	2	2	2	1	4	4	5	1	3.33333	3	3	3	3	3	2.64286	4	4	4
1345	1	1	0	3	2	3	2	3	2	2	2	2	2	2.3	2	3	4	4	5	4	2	5	5	5	5	7	4.25	6	6	1	5	4	3	3	4	3	3	5	3	3.83333	4	3	3	1	2.75	3.85714	1	3	3
1346	0	0	1	2	2	3	3	3	2	4	2	2	2	2.5	2	4	4	2	2	4	3	5	4	4	2	7	3.58333	5	6	5	5	6	5	4	5	3	3	6	2	4.58333	4	4	3	6	4.25	4.10714	1	3	2
1347	0	0	1	4	3	4	4	4	4	4	4	3	4	3.8	7	7	7	7	5	7	6	7	7	7	7	7	6.75	6	7	6	6	7	7	6	7	6	7	5	5	6.25	6	6	7	7	6.5	6.5	4	5	4
1348	0	0	1	4	3	4	4	3	4	4	4	4	4	3.8	7	6	7	7	7	5	6	7	7	7	7	7	6.66667	7	7	6	7	4	5	5	5	4	4	4	7	5.41667	7	7	6	7	6.75	6.14286	4	5	4
1349	0	0	0	2	2	2	2	2	2	2	2	2	3	2.1	5	5	5	7	5	5	6	7	7	7	7	3	5.75	3	1	2	1	3	2	3	3	3	4	3	1	2.41667	4	5	6	5	5	4.21429	4	4	3
1350	0	1	1	2	3	2	2	2	2	1	2	2	2	2	7	7	7	7	4	7	7	7	5	5	7	7	6.41667	6	7	7	6	7	6	5	6	4	7	6	5	6	7	7	7	7	7	6.32143	3	4	2
1351	1	0	1	2	1	2	1	1	3	2	1	1	2	1.6	1	1	1	4	1	1	2	2	2	4	1	1	1.75	4	4	3	4	2	3	4	3	4	2	4	2	3.25	6	7	7	6	6.5	3.07143	1	2	2
1352	1	0	1	4	3	3	2	2	3	4	3	3	4	3.1	6	7	3	3	6	3	1	5	2	6	4	7	4.41667	7	6	6	6	7	7	7	7	6	7	7	7	6.66667	4	7	4	7	5.5	5.53571	3	3	4
1353	1	1	0	4	2	2	2	2	2	2	1	2	2	2.1	5	6	7	7	7	6	4	6	6	7	6	6	6.08333	5	4	1	3	1	3	1	1	2	4	4	5	2.83333	6	5	6	4	5.25	4.57143	4	4	4
1354	1	0	0	2	1	4	2	2	3	2	3	2	3	2.4	5	4	6	6	5	5	6	6	4	5	4	6	5.16667	5	3	4	4	5	5	4	1	3	4	5	5	4	5	7	7	5	6	4.78571	4	5	4
1355	1	0	0	2	2	2	2	1	2	3	2	2	1	1.9	1	1	1	1	3	1	1	2	3	3	2	2	1.75	4	1	4	2	4	1	1	1	1	1	1	3	2	1	1	1	4	1.75	1.85714	2	2	2
1356	0	0	1	3	2	3	4	3	3	4	4	4	4	3.4	7	7	7	6	7	7	6	7	7	7	6	6	6.66667	7	7	7	6	7	6	5	7	6	6	6	5	6.25	6	6	4	6	5.5	6.32143	4	4	4
1357	1	0	0	2	2	2	2	2	2	2	2	2	3	2.1	6	3	7	4	7	5	4	7	7	7	7	6	5.83333	6	4	7	5	7	7	4	4	5	7	5	5	5.5	5	5	4	3	4.25	5.46429	4	3	3
1358	0	0	1	1	2	1	1	2	2	1	2	2	2	1.6	1	1	2	2	2	1	2	5	3	2	1	3	2.08333	3	5	5	5	4	5	1	4	4	4	5	4	4.08333	6	5	5	6	5.5	3.42857	3	3	3
1359	1	1	1	4	4	4	3	4	4	4	4	3	3	3.7	5	7	5	5	4	6	7	7	5	7	7	7	6	5	4	5	3	7	6	6	5	3	4	7	4	4.91667	4	5	4	4	4.25	5.28571	5	4	4
1360	0	0	1	3	3	3	3	2	2	2	3	2	4	2.7	3	2	5	4	4	2	3	2	4	4	4	4	3.41667	4	4	2	3	3	5	5	4	4	4	3	4	3.75	4	3	3	3	3.25	3.53571	4	4	4
1361	1	1	0	2	2	4	2	2	1	2	2	2	1	2	4	3	5	5	4	4	3	5	5	4	5	4	4.25	5	3	2	4	2	5	5	1	4	5	2	2	3.33333	4	4	2	1	2.75	3.64286	3	1	1
1362	1	0	0	3	2	2	2	4	4	4	3	2	2	2.8	6	5	6	5	5	4	7	5	6	5	6	7	5.58333	4	3	2	4	4	2	5	2	4	3	4	3	3.33333	5	5	5	7	5.5	4.60714	2	3	3
1363	1	1	1	4	3	4	3	4	4	4	4	4	4	3.8	4	6	7	5	6	5	4	7	5	6	7	6	5.66667	5	6	3	5	1	1	7	4	5	3	4	4	4	6	5	7	5	5.75	4.96429	1	3	4
1364	0	1	1	3	4	4	3	4	4	4	4	4	4	3.8	7	6	7	6	7	6	6	7	6	6	7	5	6.33333	5	7	7	7	5	7	7	7	7	6	7	5	6.41667	7	7	5	5	6	6.32143	4	4	4
1365	1	0	1	1	2	2	2	2	3	1	2	2	2	1.9	4	2	2	4	5	6	4	5	5	3	5	5	4.16667	3	2	4	4	3	3	1	2	5	2	4	4	3.08333	7	5	7	5	6	3.96429	2	1	2
1366	0	0	1	4	4	4	4	4	4	4	4	4	3	3.9	7	7	6	7	7	7	5	7	6	7	7	6	6.58333	4	5	5	3	5	7	5	2	3	4	6	4	4.41667	7	5	4	6	5.5	5.5	4	4	3
1367	0	1	0	4	4	4	3	4	4	4	4	3	4	3.8	6	7	7	4	5	5	3	5	7	7	5	7	5.66667	2	3	4	4	4	7	5	3	1	4	1	3	3.41667	6	6	4	7	5.75	4.71429	4	4	4
1368	0	0	0	3	3	4	3	3	2	4	3	4	4	3.3	4	2	2	2	3	3	2	5	5	4	4	1	3.08333	3	3	2	2	1	5	1	4	2	1	2	1	2.25	1	1	1	1	1	2.42857	4	4	3
1369	1	1	1	2	4	3	2	3	3	3	2	3	3	2.8	4	4	6	5	4	6	3	5	7	4	5	7	5	7	7	7	6	7	7	7	6	7	6	7	6	6.66667	4	4	6	3	4.25	5.60714	3	4	2
1370	0	1	1	3	3	3	2	2	4	3	4	3	2	2.9	6	5	7	7	6	5	7	7	7	7	7	6	6.41667	2	1	3	1	3	2	3	1	4	2	1	1	2	6	4	5	7	5.5	4.39286	1	3	3
1371	0	0	0	2	2	3	2	2	3	1	3	2	2	2.2	3	5	5	5	4	4	5	5	4	5	5	3	4.41667	2	1	5	1	1	4	3	4	3	2	1	2	2.41667	2	3	2	4	2.75	3.32143	4	3	2
1372	1	0	0	3	4	2	3	3	4	4	4	4	4	3.5	4	4	4	1	2	4	6	7	6	5	6	4	4.41667	4	4	5	4	5	6	7	5	7	6	5	6	5.33333	7	4	5	5	5.25	4.92857	4	4	4
1373	0	1	1	1	2	2	1	1	1	1	2	2	2	1.5	5	6	7	7	5	5	5	7	7	7	7	5	6.08333	7	7	6	6	7	6	7	6	7	7	7	5	6.5	6	6	7	6	6.25	6.28571	1	3	2
1374	0	1	0	2	1	2	2	2	2	2	2	2	2	1.9	2	3	3	1	2	5	1	3	5	4	4	5	3.16667	4	4	7	7	5	4	5	4	4	7	5	4	5	3	4	5	3	3.75	4.03571	2	2	3
1375	1	0	0	3	3	3	2	4	3	1	3	3	3	2.8	3	1	1	1	4	1	1	2	4	4	4	2	2.33333	2	5	2	1	3	1	1	2	5	4	3	2	2.58333	1	3	4	2	2.5	2.46429	3	1	3
1376	0	1	1	2	3	3	2	4	3	3	3	2	2	2.7	6	6	7	4	7	4	6	7	7	7	7	6	6.16667	6	6	5	6	7	5	4	7	5	4	3	5	5.25	4	5	4	3	4	5.46429	2	1	1
1377	1	1	0	2	2	2	2	2	2	2	2	2	2	2	3	3	1	5	4	7	4	4	6	5	6	6	4.5	2	4	6	5	2	1	5	1	3	4	5	4	3.5	2	1	2	3	2	3.71429	3	4	3
1378	0	1	1	4	3	4	3	4	4	2	4	4	4	3.6	7	7	7	7	7	5	6	7	4	7	5	7	6.33333	5	6	2	2	5	5	4	5	4	4	4	5	4.25	4	5	4	3	4	5.10714	5	4	4
1379	0	0	0	2	2	2	2	1	1	3	2	2	1	1.8	4	2	3	3	1	3	1	3	6	3	5	5	3.25	7	6	4	5	4	5	6	2	4	5	7	4	4.91667	5	5	4	4	4.5	4.14286	2	3	3
1380	1	1	1	3	3	3	2	4	4	4	3	2	4	3.2	6	5	7	6	5	7	6	7	7	6	7	7	6.33333	6	7	7	6	6	7	7	7	5	4	4	5	5.91667	4	4	4	6	4.5	5.89286	4	3	3
1381	1	0	0	4	3	3	3	4	4	4	3	4	4	3.6	6	6	7	6	6	7	7	7	7	7	7	7	6.66667	6	7	6	7	3	6	7	7	4	5	5	4	5.58333	6	7	6	5	6	6.10714	4	4	3
1382	0	1	1	2	2	3	2	3	3	3	4	2	2	2.6	7	5	5	2	6	6	7	7	5	6	6	5	5.58333	2	2	3	2	2	3	2	4	1	3	4	3	2.58333	6	6	5	6	5.75	4.32143	3	3	2
1383	1	1	0	2	3	2	2	1	2	3	2	2	2	2.1	2	2	2	1	1	1	3	4	3	3	2	1	2.08333	5	6	1	2	5	5	3	4	5	4	6	4	4.16667	6	4	4	3	4.25	3.28571	3	3	2
1384	0	1	1	4	3	4	2	3	3	4	4	2	3	3.2	4	5	5	4	3	2	1	5	5	5	4	5	4	7	7	7	5	5	7	5	5	5	3	7	7	5.83333	4	5	6	4	4.75	4.89286	4	4	4
1385	1	1	0	2	2	2	1	2	2	2	2	3	2	2	5	6	7	7	6	5	7	6	6	7	6	5	6.08333	3	3	3	4	5	5	6	4	7	5	4	6	4.58333	6	6	5	5	5.5	5.35714	3	3	3
1386	0	0	0	3	2	2	2	3	2	3	2	1	3	2.3	3	2	3	4	3	4	1	6	5	4	5	2	3.5	2	1	3	2	1	1	1	2	2	3	1	3	1.83333	2	1	3	4	2.5	2.64286	4	4	2
1387	0	1	1	3	2	3	3	3	1	3	2	2	3	2.5	1	3	2	2	5	4	4	1	5	2	5	2	3	2	5	7	3	2	6	1	5	5	4	4	4	4	1	1	2	2	1.5	3.21429	4	4	4
1388	0	1	1	4	4	3	4	4	4	4	4	4	4	3.9	6	7	7	7	5	6	7	6	7	7	7	6	6.5	7	7	7	7	7	6	7	7	7	6	7	4	6.58333	7	7	7	7	7	6.60714	4	4	4
1389	0	0	0	4	2	3	3	2	4	4	2	3	3	3	2	2	2	3	1	3	4	4	2	3	5	4	2.91667	3	3	4	2	1	3	1	2	1	1	4	1	2.16667	1	3	3	2	2.25	2.5	2	3	2
1390	0	1	1	2	2	4	1	2	3	3	2	2	2	2.3	3	2	5	1	2	3	1	4	4	5	4	4	3.16667	4	5	3	3	3	2	2	1	4	3	3	1	2.83333	4	4	6	5	4.75	3.25	1	3	3
1391	1	0	0	2	1	2	1	1	2	1	1	1	3	1.5	3	3	1	1	3	1	3	2	5	4	1	1	2.33333	6	1	1	3	5	3	3	3	3	4	1	6	3.25	3	4	5	3	3.75	2.92857	2	4	4
1392	0	0	0	2	2	2	1	2	2	2	2	1	2	1.8	1	2	2	4	1	1	2	1	2	4	3	1	2	4	2	2	5	2	4	4	1	1	1	2	4	2.66667	3	4	5	3	3.75	2.53571	4	4	4
1393	1	0	0	2	1	1	2	1	3	3	2	2	2	1.9	7	4	6	5	4	7	7	7	6	7	7	4	5.91667	6	6	6	5	5	6	4	5	5	4	6	4	5.16667	4	4	2	1	2.75	5.14286	3	4	4
1394	0	0	0	4	3	3	3	4	3	4	4	3	3	3.4	4	5	6	5	2	5	5	5	4	6	7	7	5.08333	7	7	7	7	5	7	7	5	7	7	6	6	6.5	7	5	7	7	6.5	5.89286	4	4	3
1395	1	0	1	1	2	1	2	2	1	2	2	1	2	1.6	3	3	2	4	1	6	2	4	5	4	4	6	3.66667	3	5	5	4	4	3	6	2	1	4	3	4	3.66667	6	6	6	6	6	4	3	3	4
1396	1	1	1	4	4	4	4	4	4	4	4	4	4	4	6	7	7	5	7	5	7	7	6	7	7	7	6.5	7	5	7	7	7	7	7	7	7	7	7	7	6.83333	7	7	6	7	6.75	6.67857	3	4	4
1397	1	0	1	1	2	1	2	3	2	3	2	2	3	2.1	6	5	5	5	7	6	6	6	7	7	5	7	6	4	7	4	4	6	6	5	5	1	6	6	4	4.83333	7	7	7	6	6.75	5.60714	4	4	4
1398	1	0	1	3	3	4	3	4	4	2	4	3	4	3.4	7	7	6	6	7	6	7	7	6	7	7	7	6.66667	7	5	7	4	4	5	7	5	7	5	7	7	5.83333	7	7	7	7	7	6.35714	3	4	2
1399	1	1	1	4	3	4	4	4	4	4	4	3	4	3.8	5	5	5	5	4	7	4	7	7	7	7	7	5.83333	6	7	7	6	4	5	7	6	4	7	6	5	5.83333	6	7	7	6	6.5	5.92857	3	3	4
1400	0	0	1	4	3	3	4	4	4	3	4	4	4	3.7	7	7	6	6	5	7	5	7	6	7	7	7	6.41667	7	7	7	7	6	7	7	7	7	7	7	7	6.91667	7	5	6	7	6.25	6.60714	4	4	4
1401	0	0	0	3	3	4	4	4	3	4	3	3	4	3.5	6	4	6	3	2	4	4	5	6	5	3	3	4.25	4	1	1	4	4	4	5	2	3	5	4	4	3.41667	6	7	7	7	6.75	4.25	2	3	4
1402	0	0	1	3	3	2	3	2	2	3	3	2	3	2.6	2	4	4	1	4	4	2	5	3	4	2	5	3.33333	3	4	2	5	3	4	1	4	3	4	5	5	3.58333	2	4	4	1	2.75	3.35714	3	5	3
1403	0	1	0	1	2	2	2	2	2	2	2	3	2	2	3	4	1	3	1	6	1	4	5	2	5	6	3.41667	5	5	7	4	5	6	2	7	4	4	2	2	4.41667	1	3	4	3	2.75	3.75	3	3	2
1404	1	1	1	2	2	2	2	1	2	3	2	2	4	2.2	7	7	6	4	6	7	7	7	7	7	7	7	6.58333	6	7	7	5	7	6	6	7	6	5	7	5	6.16667	4	5	6	2	4.25	6.07143	2	4	2
1405	1	0	0	3	2	2	4	2	3	4	3	3	3	2.9	4	3	2	5	1	1	4	5	3	3	3	1	2.91667	4	1	2	1	2	1	4	1	3	3	1	1	2	4	4	3	3	3.5	2.60714	3	3	3
1406	0	0	0	2	2	2	1	1	2	2	2	1	2	1.7	3	3	3	3	2	2	2	4	4	4	4	3	3.08333	3	4	4	1	3	3	2	2	3	2	2	2	2.58333	4	4	3	3	3.5	2.92857	1	3	1
1407	0	0	1	1	2	2	2	2	2	2	2	2	2	1.9	7	7	7	5	5	6	6	7	7	7	7	7	6.5	7	7	7	5	7	7	7	7	7	6	7	5	6.58333	5	6	5	7	5.75	6.42857	5	4	4
1408	0	1	1	2	2	1	1	2	2	2	2	2	2	1.8	1	1	4	1	1	2	1	3	5	4	3	3	2.41667	3	2	1	2	3	4	2	1	4	4	1	3	2.5	4	3	4	4	3.75	2.64286	2	1	3
1409	0	1	1	3	4	4	4	4	4	4	4	3	4	3.8	7	4	5	7	4	3	5	7	6	7	7	6	5.66667	7	7	7	7	7	7	7	6	7	7	7	7	6.91667	4	4	4	2	3.5	5.89286	4	4	4
1410	0	0	0	2	2	3	1	2	2	2	2	2	2	2	6	4	5	4	3	5	5	3	5	4	5	7	4.66667	7	5	7	7	7	7	7	7	6	7	6	7	6.66667	7	7	4	7	6.25	5.75	3	4	1
1411	0	1	1	4	3	4	4	4	4	4	4	3	4	3.8	7	7	7	7	7	7	7	7	7	7	7	7	7	6	7	7	6	7	7	7	7	5	6	7	6	6.5	7	7	7	6	6.75	6.75	3	4	4
1412	1	0	0	1	2	2	2	2	3	2	2	1	1	1.8	2	3	1	1	4	4	2	5	3	4	5	5	3.25	7	6	7	5	5	5	5	4	7	3	5	6	5.41667	1	2	4	3	2.5	4.07143	4	3	2
1413	1	1	1	4	4	4	3	4	4	4	3	4	4	3.8	5	5	6	7	4	7	7	7	7	7	7	5	6.16667	7	7	6	7	5	7	7	7	7	6	6	7	6.58333	5	7	5	4	5.25	6.21429	4	4	4
1414	1	0	1	3	4	4	4	3	3	4	3	2	3	3.3	7	3	7	5	6	5	4	7	5	5	5	4	5.25	6	5	6	5	5	4	3	2	4	4	5	4	4.41667	7	7	7	7	7	5.14286	3	4	3
1415	1	0	1	2	2	2	1	2	2	2	2	3	3	2.1	6	6	6	5	4	4	5	7	7	7	5	6	5.66667	7	7	6	5	7	6	7	4	5	6	5	6	5.91667	7	6	6	7	6.5	5.89286	4	4	4
1416	1	0	0	2	1	2	2	4	3	3	2	2	3	2.4	1	1	1	1	1	1	1	2	2	4	2	4	1.75	4	6	3	4	4	7	5	1	1	6	4	1	3.83333	3	4	4	1	3	2.82143	4	4	4
1417	1	0	0	2	2	4	2	3	3	3	2	2	2	2.5	6	6	7	3	4	4	4	5	6	6	4	4	4.91667	5	6	3	5	5	6	6	6	3	5	7	4	5.08333	7	6	7	7	6.75	5.25	1	3	3
1418	1	0	0	1	2	1	1	2	2	1	2	2	1	1.5	3	1	3	1	3	3	1	2	2	4	4	2	2.41667	1	4	3	1	1	1	1	2	1	4	3	1	1.91667	1	3	2	3	2.25	2.17857	4	4	1
1419	1	1	0	1	1	2	2	2	2	3	2	1	1	1.7	7	6	7	7	6	7	5	7	7	7	7	7	6.66667	4	6	6	3	4	7	6	5	4	7	5	1	4.83333	5	6	6	6	5.75	5.75	3	3	2
1420	0	0	0	3	2	2	1	4	3	2	3	2	2	2.4	7	7	7	7	7	7	5	7	6	7	6	7	6.66667	4	6	2	3	5	5	2	2	4	2	6	4	3.75	1	2	4	3	2.5	4.82143	5	4	3
1421	0	1	0	3	3	4	2	4	4	3	4	3	3	3.3	7	7	7	7	7	6	5	7	7	7	6	7	6.66667	7	7	6	7	6	7	7	5	6	7	7	7	6.58333	5	4	4	5	4.5	6.32143	4	4	4
1422	1	0	1	3	3	3	2	2	3	3	3	3	2	2.7	4	4	7	4	6	4	5	6	6	5	6	6	5.25	1	5	1	4	1	4	3	2	1	4	2	1	2.41667	6	5	3	7	5.25	4.03571	5	4	4
1423	0	1	0	4	3	4	2	4	4	4	4	4	3	3.6	7	5	7	7	4	4	7	7	6	6	7	7	6.16667	5	6	1	4	4	5	7	1	3	7	6	4	4.41667	5	4	7	4	5	5.25	2	2	2
1424	0	0	1	3	3	2	2	2	4	2	4	3	3	2.8	3	2	1	3	3	3	4	1	5	3	5	4	3.08333	3	2	3	4	3	3	1	1	3	1	2	3	2.41667	3	3	3	3	3	2.78571	2	3	2
1425	0	0	1	3	2	2	2	2	2	4	2	2	1	2.2	5	4	6	5	5	6	4	4	6	4	5	6	5	7	7	7	6	7	7	7	4	7	7	5	7	6.5	4	5	4	5	4.5	5.57143	3	3	3
1426	0	1	1	2	3	2	1	3	3	2	3	2	2	2.3	5	5	4	5	4	3	5	5	5	4	5	6	4.66667	3	2	1	4	3	1	2	1	4	2	4	3	2.5	4	4	4	2	3.5	3.57143	2	4	1
1427	0	1	1	1	2	2	2	2	3	4	3	2	2	2.3	4	3	1	1	4	4	1	3	1	4	3	4	2.75	3	3	5	3	6	4	4	1	2	4	2	4	3.41667	3	2	5	5	3.75	3.17857	1	2	2
1428	0	0	0	4	4	3	3	4	4	4	4	3	4	3.7	6	3	5	3	4	4	4	3	5	5	5	5	4.33333	1	2	3	3	3	4	3	5	3	4	4	2	3.08333	6	7	7	7	6.75	4.14286	5	4	4
1429	0	1	0	3	3	3	2	3	3	4	4	2	4	3.1	1	4	4	1	2	2	1	4	2	2	2	6	2.58333	2	3	2	3	4	2	1	2	3	1	1	1	2.08333	4	4	3	5	4	2.57143	1	4	2
1430	0	0	0	4	4	3	4	2	4	4	3	4	4	3.6	3	3	4	4	3	4	7	5	4	3	4	6	4.16667	1	4	2	1	4	2	4	1	1	3	1	1	2.08333	4	6	5	4	4.75	3.35714	4	4	4
1431	1	1	1	4	4	4	3	4	4	4	4	3	4	3.8	1	3	1	2	1	3	1	1	4	3	1	5	2.16667	4	3	4	3	4	5	3	5	2	2	4	5	3.66667	3	2	3	3	2.75	2.89286	4	4	2
1432	1	0	0	3	2	2	2	2	2	3	2	2	2	2.2	2	1	1	1	1	1	1	1	3	1	1	3	1.41667	5	5	3	4	3	5	6	4	5	3	4	5	4.33333	5	7	6	7	6.25	3.35714	4	5	3
1433	1	0	0	1	1	2	1	2	2	2	1	2	2	1.6	3	1	1	1	1	1	1	4	2	1	4	1	1.75	2	3	1	4	1	6	1	1	3	2	4	1	2.41667	3	4	4	1	3	2.21429	1	3	1
1434	1	1	0	4	3	3	2	4	2	4	4	2	3	3.1	7	7	7	5	6	7	5	7	7	7	7	6	6.5	7	6	7	6	7	7	7	7	7	7	7	5	6.66667	7	7	7	6	6.75	6.60714	4	4	4
1435	0	0	0	1	2	2	2	2	1	2	1	1	2	1.6	6	4	4	6	3	5	6	6	6	4	6	5	5.08333	7	7	7	7	5	7	6	6	4	7	7	5	6.25	5	5	4	4	4.5	5.5	2	3	1
1436	1	0	1	3	3	2	3	3	3	3	2	3	2	2.7	5	6	7	5	5	7	5	7	7	6	7	7	6.16667	5	5	5	3	5	2	4	4	3	2	4	5	3.91667	4	4	3	4	3.75	4.85714	3	3	2
1437	1	1	0	2	1	2	1	2	2	3	3	1	2	1.9	5	4	7	6	4	6	7	7	6	7	6	6	5.91667	7	7	6	5	7	7	7	6	7	6	6	7	6.5	7	7	6	4	6	6.17857	4	4	2
1438	1	1	1	1	1	2	1	2	3	2	1	2	2	1.7	3	2	3	3	4	7	1	5	5	4	6	6	4.08333	5	6	7	7	5	6	7	7	4	5	6	4	5.75	1	3	1	5	2.5	4.57143	2	1	2
1439	0	1	0	3	4	3	4	4	4	3	3	2	4	3.4	6	3	5	4	3	4	2	5	3	5	4	5	4.08333	3	4	1	2	4	3	1	3	4	1	4	4	2.83333	6	6	5	7	6	3.82143	4	3	3
1440	0	1	1	4	4	2	1	3	2	3	2	2	1	2.4	1	2	3	1	1	3	2	1	1	3	2	3	1.91667	3	4	1	4	3	3	3	1	2	4	4	1	2.75	4	4	3	3	3.5	2.5	2	1	1
1441	0	1	1	4	4	4	4	4	4	4	4	4	4	4	7	6	7	6	5	7	5	7	6	7	7	7	6.41667	6	7	6	7	4	6	5	4	7	5	5	5	5.58333	6	7	7	6	6.5	6.07143	4	4	4
1442	0	1	1	2	2	2	2	2	3	2	1	2	2	2	6	5	3	6	7	5	4	6	7	5	5	7	5.5	5	7	3	6	4	6	4	4	6	5	4	5	4.91667	5	6	7	5	5.75	5.28571	2	3	2
1443	1	1	0	2	1	1	1	1	1	1	1	1	1	1.1	3	2	4	3	1	1	4	4	4	4	4	1	2.91667	2	5	1	1	3	3	2	3	1	4	4	2	2.58333	5	4	4	3	4	2.92857	4	3	1
1444	1	0	1	2	2	2	2	1	3	2	2	2	2	2	2	4	3	2	4	4	1	5	5	1	5	4	3.33333	6	7	7	5	6	7	7	7	5	7	5	4	6.08333	4	6	4	7	5.25	4.78571	4	4	4
1445	0	0	0	2	2	2	3	1	4	3	2	2	2	2.3	3	5	6	4	3	3	4	6	6	7	4	5	4.66667	5	3	1	5	6	2	6	4	4	3	5	4	4	4	5	5	3	4.25	4.32143	2	4	1
1446	0	1	1	3	2	1	1	2	2	3	2	3	2	2.1	5	4	3	4	2	5	4	4	4	5	5	5	4.16667	5	7	7	6	7	7	7	4	7	6	7	6	6.33333	6	7	7	7	6.75	5.46429	1	4	3
1447	1	1	0	2	4	3	4	3	3	3	4	4	4	3.4	7	6	7	5	6	7	4	6	5	7	6	7	6.08333	7	7	4	5	5	5	7	6	5	7	4	7	5.75	7	7	7	5	6.5	6	4	4	3
1448	0	0	1	2	2	3	2	3	3	3	3	3	3	2.7	6	5	7	7	6	7	3	7	7	7	7	7	6.33333	7	7	7	6	7	7	7	6	6	6	3	7	6.33333	5	5	5	4	4.75	6.10714	5	4	4
1449	1	1	1	2	2	2	1	3	2	1	2	2	2	1.9	6	7	7	6	6	5	6	7	7	7	5	7	6.33333	4	4	2	3	5	4	1	4	3	2	2	1	2.91667	5	6	6	6	5.75	4.78571	4	3	3
1450	1	1	0	4	3	4	4	4	4	3	4	4	3	3.7	3	5	6	5	4	4	3	6	5	4	5	6	4.66667	4	7	7	6	7	7	6	6	7	7	6	3	6.08333	5	5	5	6	5.25	5.35714	2	3	2
1451	1	0	0	2	4	4	2	2	2	2	2	3	1	2.4	5	4	4	5	2	5	4	6	6	5	3	4	4.41667	7	7	7	7	7	7	7	7	6	7	7	6	6.83333	6	7	7	6	6.5	5.75	5	4	3
1452	1	0	1	4	2	3	3	4	3	3	4	3	3	3.2	7	6	7	7	7	3	5	6	7	7	6	7	6.25	6	7	2	4	5	7	7	4	6	7	6	7	5.66667	3	2	1	4	2.5	5.46429	5	4	4
1453	0	1	1	4	3	2	2	2	3	3	2	2	2	2.5	4	1	4	1	1	2	4	5	2	1	3	1	2.41667	6	2	4	5	5	7	3	6	3	3	5	6	4.58333	4	4	2	4	3.5	3.5	2	2	2
1454	0	1	0	3	3	2	1	3	3	1	3	3	3	2.5	5	4	6	5	4	5	3	7	6	5	7	7	5.33333	7	7	6	7	7	7	7	6	6	6	6	6	6.5	6	7	7	6	6.5	6	3	4	4
1455	1	0	1	2	3	3	3	3	3	3	3	3	3	2.9	5	6	7	7	5	6	6	6	7	5	6	6	6	3	5	1	3	4	7	3	1	5	3	1	1	3.08333	6	6	7	3	5.5	4.67857	4	5	4
1456	0	1	0	1	2	1	2	2	2	1	1	2	2	1.6	1	1	2	2	2	4	2	4	1	3	4	5	2.58333	5	6	5	6	4	3	5	4	4	1	3	4	4.16667	4	4	4	4	4	3.46429	3	2	2
1457	1	1	0	4	2	3	2	3	4	2	3	3	3	2.9	5	4	4	1	3	4	1	4	4	3	4	2	3.25	4	1	1	4	3	2	2	5	1	1	3	1	2.33333	3	4	3	2	3	2.82143	2	3	2
1458	0	1	1	3	3	2	3	1	3	3	2	2	3	2.5	3	3	1	3	4	3	2	1	3	3	2	6	2.83333	2	3	4	4	3	3	4	1	1	2	2	2	2.58333	4	4	4	3	3.75	2.85714	4	4	3
1459	1	1	1	2	2	3	3	2	2	2	2	2	2	2.2	4	4	3	3	3	4	5	4	5	1	5	3	3.66667	3	1	3	2	3	4	1	1	1	4	1	3	2.25	4	1	2	1	2	2.82143	2	4	3
1460	1	1	0	1	2	1	1	1	1	2	1	1	1	1.2	1	1	1	2	1	2	1	1	2	1	3	2	1.5	2	3	1	1	5	2	1	1	1	1	4	2	2	5	5	5	5	5	2.21429	3	3	1
1461	1	1	1	3	3	3	3	4	2	4	3	3	2	3	1	1	3	1	1	3	1	3	2	3	4	2	2.08333	3	4	5	4	2	5	2	4	4	1	4	5	3.58333	5	4	5	5	4.75	3.10714	5	3	4
1462	1	1	1	4	4	4	3	4	4	4	4	4	4	3.9	4	3	4	4	4	3	4	5	5	5	4	6	4.25	6	7	6	6	7	6	7	5	7	6	5	7	6.25	7	7	5	7	6.5	5.42857	4	3	2
1463	0	1	0	2	3	2	2	2	3	3	2	2	2	2.3	5	3	6	4	4	4	4	6	4	5	4	6	4.58333	6	2	2	4	4	7	5	2	4	4	4	7	4.25	4	4	4	4	4	4.35714	4	3	2
1464	1	1	1	2	1	2	2	1	3	1	2	2	3	1.9	6	2	4	6	5	1	6	6	4	6	5	3	4.5	3	1	1	3	4	4	3	1	3	3	1	4	2.58333	7	6	6	6	6.25	3.92857	3	3	3
1465	1	0	0	2	1	2	2	2	3	2	2	1	1	1.8	5	4	6	5	7	5	4	7	7	7	5	7	5.75	6	5	6	5	7	6	6	4	7	7	7	5	5.91667	5	4	6	5	5	5.71429	2	4	2
1466	1	1	0	2	2	2	2	2	2	2	2	2	3	2.1	6	6	7	4	7	7	7	7	7	7	6	6	6.41667	4	5	1	1	1	2	2	3	2	4	3	4	2.66667	5	5	5	3	4.5	4.53571	4	4	2
1467	1	1	1	4	2	4	2	3	4	3	3	4	3	3.2	7	6	7	7	5	5	7	7	7	7	7	7	6.58333	5	4	5	6	3	7	4	4	5	5	6	7	5.08333	3	5	4	5	4.25	5.60714	4	4	3
1468	0	0	1	3	3	4	2	3	4	2	3	3	4	3.1	5	3	5	1	4	3	4	5	4	4	5	4	3.91667	5	3	4	2	5	3	5	2	2	2	5	3	3.41667	4	3	5	5	4.25	3.75	2	1	2
1469	0	0	1	3	4	4	2	2	3	3	2	4	3	3	6	6	6	5	7	6	4	7	6	7	7	7	6.16667	6	7	5	7	5	6	4	7	6	4	4	4	5.41667	5	6	4	5	5	5.67857	4	5	4
1470	0	0	0	2	1	2	1	3	4	2	3	2	3	2.3	4	1	1	3	1	1	1	2	5	3	5	2	2.41667	2	2	4	1	1	2	2	3	1	4	2	2	2.16667	3	4	3	2	3	2.39286	3	2	1
1471	1	0	1	3	4	3	2	4	4	4	4	3	3	3.4	7	6	7	7	4	6	7	7	5	5	7	7	6.25	4	5	3	5	4	5	6	1	1	2	3	5	3.66667	6	6	5	7	6	5.10714	5	4	4
1472	0	1	1	2	2	3	1	4	1	2	4	3	2	2.4	1	4	3	3	2	1	3	1	3	4	2	3	2.5	6	6	5	5	6	7	7	4	7	5	6	6	5.83333	4	4	4	2	3.5	4.07143	1	3	4
1473	1	0	0	2	2	3	2	2	2	2	2	2	2	2.1	1	1	1	1	1	1	3	1	1	2	4	2	1.58333	4	3	2	2	1	1	2	2	1	1	2	1	1.83333	4	4	4	4	4	2.03571	1	1	2
1474	0	1	1	4	4	3	2	3	4	2	3	2	2	2.9	7	5	7	7	5	6	5	7	6	7	7	7	6.33333	7	6	7	6	6	7	5	5	7	6	7	5	6.16667	7	7	6	7	6.75	6.32143	5	4	4
1475	1	1	0	2	2	1	2	2	2	2	2	2	2	1.9	7	6	7	7	5	5	5	7	5	7	6	6	6.08333	6	6	7	6	5	7	6	5	5	5	4	5	5.58333	1	4	3	4	3	5.42857	4	3	2
1476	0	1	1	2	2	3	2	4	4	3	4	2	3	2.9	1	3	3	4	4	3	4	5	5	4	2	5	3.58333	6	4	6	5	6	5	7	6	4	5	4	7	5.41667	5	5	4	5	4.75	4.53571	3	2	3
1477	1	0	0	3	3	4	2	4	4	4	3	2	4	3.3	7	6	7	6	5	6	5	7	6	7	6	6	6.16667	7	7	6	5	6	6	5	6	7	6	5	4	5.83333	5	5	6	5	5.25	5.89286	4	4	4
1478	0	0	0	2	2	1	1	2	1	2	2	2	1	1.6	6	5	5	1	1	7	6	7	5	5	6	6	5	6	7	7	5	5	6	5	4	7	5	4	7	5.66667	7	7	5	7	6.5	5.5	5	4	3
1479	0	1	1	4	4	4	4	4	3	4	4	4	4	3.9	6	5	7	7	7	4	7	6	7	6	6	7	6.25	7	7	7	7	7	5	7	7	6	5	6	6	6.41667	5	6	7	4	5.5	6.21429	4	4	4
1480	0	1	1	1	1	1	2	2	2	1	2	1	1	1.4	5	5	7	4	7	4	5	7	6	7	7	7	5.91667	4	2	5	1	5	6	5	1	5	4	4	4	3.83333	5	7	7	5	6	5.03571	4	3	2
1481	1	0	0	3	3	4	3	4	3	4	4	2	3	3.3	7	1	5	5	5	5	7	6	5	6	5	3	5	3	4	2	2	1	3	5	4	3	4	4	1	3	3	2	2	1	2	3.71429	4	4	4
1482	0	0	1	2	3	2	2	1	1	2	1	2	1	1.7	6	6	5	4	5	1	2	6	7	7	6	7	5.16667	7	7	5	7	6	7	5	6	7	7	5	7	6.33333	3	5	5	4	4.25	5.53571	4	4	4
1483	0	0	1	3	3	3	2	2	3	4	3	2	3	2.8	7	7	7	7	7	5	7	7	7	7	6	7	6.75	7	5	4	7	7	6	5	4	3	5	6	3	5.16667	7	6	7	6	6.5	6.03571	5	5	4
1484	0	0	1	2	2	2	2	2	2	2	2	2	1	1.9	5	4	5	2	4	5	5	7	7	5	6	3	4.83333	7	6	5	6	7	7	6	5	7	7	7	6	6.33333	7	7	6	7	6.75	5.75	4	4	4
1485	1	0	1	2	4	2	2	2	2	4	2	2	4	2.6	2	2	2	3	2	2	1	5	4	4	5	2	2.83333	5	7	6	4	4	7	5	5	6	4	4	5	5.16667	6	5	7	5	5.75	4.25	4	3	3
1486	0	0	1	4	2	4	2	4	3	4	3	4	3	3.3	6	6	7	7	4	7	7	6	7	7	7	7	6.5	7	7	7	6	7	7	5	6	7	5	6	5	6.25	6	6	6	5	5.75	6.28571	3	4	3
1487	0	1	1	2	3	3	2	3	3	4	3	3	4	3	4	5	7	6	5	7	6	4	5	7	7	7	5.83333	5	7	7	5	5	4	4	4	4	2	2	1	4.16667	4	3	4	5	4	4.85714	4	4	4
1488	0	0	0	2	4	2	2	2	2	2	2	2	2	2.2	1	3	1	4	1	1	1	4	1	3	5	4	2.41667	6	4	4	3	4	3	5	2	5	1	4	4	3.75	4	4	4	4	4	3.21429	1	3	1
1489	0	0	1	2	2	2	2	2	3	1	2	2	2	2	2	1	3	4	3	4	3	5	6	4	5	7	3.91667	3	4	3	3	1	2	1	3	3	4	4	2	2.75	7	4	4	4	4.75	3.53571	5	4	4
1490	1	1	1	2	2	3	2	2	2	3	2	2	3	2.3	5	6	7	4	4	4	7	6	6	6	6	5	5.5	7	7	6	7	7	7	6	3	7	6	6	6	6.25	7	7	6	7	6.75	6	3	3	4
1491	0	0	0	1	1	2	1	1	2	1	2	2	1	1.4	1	2	1	1	2	4	1	3	2	1	4	5	2.25	2	1	4	2	1	1	4	1	2	1	4	2	2.08333	5	5	4	2	4	2.42857	2	3	2
1492	1	0	0	1	2	2	2	1	2	2	1	2	2	1.7	3	3	3	2	4	4	4	5	5	1	6	2	3.5	4	4	6	5	3	5	1	2	2	4	1	4	3.41667	6	7	6	5	6	3.82143	2	2	1
1493	0	1	1	3	3	4	3	4	4	3	4	3	4	3.5	4	4	2	6	7	3	4	6	3	5	5	6	4.58333	3	5	2	3	2	1	3	2	4	3	2	4	2.83333	4	5	4	4	4.25	3.78571	4	3	4
1494	0	0	0	3	4	4	4	4	2	3	3	4	3	3.4	7	6	5	5	7	4	5	7	7	5	7	5	5.83333	7	7	7	6	7	7	7	6	5	7	6	6	6.5	7	7	6	7	6.75	6.25	4	4	4
1495	0	0	0	2	2	2	1	1	2	1	1	2	1	1.5	2	1	2	1	4	2	1	2	1	2	3	3	2	2	1	1	2	1	3	1	1	4	1	3	1	1.75	2	4	2	4	3	2.03571	2	3	3
1496	0	1	1	2	2	3	2	2	3	2	2	2	2	2.2	4	2	3	4	6	1	1	6	5	5	2	7	3.83333	7	7	5	6	7	7	4	5	6	6	5	7	6	7	7	7	7	7	5.21429	4	4	4
1497	0	0	0	2	2	1	2	2	1	2	2	2	1	1.7	4	4	2	1	2	6	3	4	6	4	5	5	3.83333	7	6	6	7	6	5	7	4	5	4	5	5	5.58333	4	5	4	5	4.5	4.67857	3	3	4
1498	1	1	0	1	2	1	2	1	1	2	2	1	2	1.5	2	3	1	5	4	5	3	4	5	4	3	1	3.33333	1	2	2	1	4	5	4	1	1	1	2	3	2.25	4	4	1	3	3	2.82143	3	1	3
1499	1	1	0	1	2	2	1	1	1	2	1	1	2	1.4	5	2	5	1	5	1	2	3	4	3	4	5	3.33333	1	1	1	4	1	2	3	1	2	1	2	3	1.83333	3	4	4	3	3.5	2.71429	4	2	1
1500	0	1	1	1	2	1	2	1	2	1	2	1	2	1.5	2	3	1	3	5	1	3	5	4	3	3	4	3.08333	3	1	3	3	1	1	3	1	3	1	2	5	2.25	2	1	3	2	2	2.57143	1	1	2
1501	0	0	0	2	1	3	2	1	3	3	3	2	1	2.1	3	3	3	1	4	1	5	2	4	4	4	4	3.16667	7	7	6	6	7	7	6	5	7	7	4	4	6.08333	4	5	4	4	4.25	4.57143	4	4	2
1502	0	0	1	3	4	4	3	4	3	4	4	4	4	3.7	5	6	6	4	4	7	4	5	7	7	7	6	5.66667	6	3	7	5	3	5	6	7	4	5	7	6	5.33333	6	7	5	5	5.75	5.53571	4	5	4
1503	0	0	1	4	2	3	2	2	4	4	4	2	3	3	4	6	7	4	5	7	5	7	6	7	7	6	5.91667	5	6	6	5	7	4	7	6	5	4	7	6	5.66667	5	6	7	6	6	5.82143	1	3	3
1504	1	0	1	4	2	4	2	3	3	3	4	2	3	3	7	7	6	5	6	5	5	7	5	7	6	6	6	6	5	7	7	7	7	7	7	6	6	7	7	6.58333	5	6	5	5	5.25	6.14286	5	5	3
1505	0	0	1	2	2	2	1	2	1	3	2	1	1	1.7	4	5	5	5	3	7	6	7	4	5	6	4	5.08333	7	7	7	7	5	7	6	7	7	5	7	7	6.58333	4	4	4	3	3.75	5.53571	2	2	1
1506	1	1	0	4	4	4	3	4	4	4	4	4	3	3.8	6	5	5	7	4	2	6	7	7	6	7	7	5.75	7	6	4	7	7	6	7	5	7	4	7	6	6.08333	4	4	4	3	3.75	5.60714	3	3	1
1507	0	0	0	3	1	4	3	2	2	3	3	4	4	2.9	6	5	6	4	7	5	7	5	6	6	6	7	5.83333	3	1	5	3	5	5	5	5	5	4	4	4	4.08333	6	6	7	5	6	5.10714	2	2	2
1508	1	0	1	3	3	3	2	4	3	3	3	4	3	3.1	6	6	7	4	5	5	6	7	6	7	7	5	5.91667	6	7	4	6	4	6	5	6	2	4	3	5	4.83333	7	7	5	5	6	5.46429	4	5	3
1509	0	1	0	4	3	2	4	4	4	3	4	3	2	3.3	3	3	1	1	4	2	1	2	3	4	4	3	2.58333	2	3	2	3	3	2	2	1	4	2	4	1	2.41667	3	4	4	6	4.25	2.75	1	2	1
1510	1	1	1	4	4	4	4	4	4	4	4	4	4	4	7	5	6	7	7	7	7	7	6	5	6	6	6.33333	6	5	7	4	3	2	6	4	6	6	4	4	4.75	2	2	3	4	2.75	5.14286	3	5	4
1511	1	0	0	3	2	1	2	2	1	2	2	2	3	2	3	2	1	2	3	2	1	2	3	4	3	2	2.33333	3	2	1	2	3	1	2	1	3	1	3	1	1.91667	4	4	4	4	4	2.39286	1	1	1
1512	0	1	1	4	2	3	3	3	4	4	4	3	4	3.4	7	7	7	7	7	5	6	7	7	7	6	5	6.5	6	7	4	6	6	7	7	5	5	6	7	5	5.91667	7	7	6	7	6.75	6.28571	4	4	4
1513	0	1	1	2	1	1	2	3	3	1	3	2	2	2	1	2	1	3	2	1	1	4	4	2	3	2	2.16667	2	3	3	1	4	5	1	1	3	4	1	1	2.41667	6	4	6	7	5.75	2.78571	1	3	3
1514	0	1	0	2	2	2	2	2	1	2	2	2	1	1.8	3	1	4	1	1	4	1	5	4	4	5	5	3.16667	5	1	3	4	1	1	3	2	3	1	4	1	2.41667	1	2	2	4	2.25	2.71429	4	4	1
1515	1	1	0	2	2	3	2	2	4	2	2	2	1	2.2	6	5	6	5	7	7	5	7	7	7	6	5	6.08333	4	4	5	4	5	7	5	5	5	5	5	6	5	5	3	5	5	4.5	5.39286	3	3	3
1516	0	1	0	4	4	4	4	4	4	4	3	3	4	3.8	6	6	6	6	4	5	7	7	7	7	6	5	6	7	7	7	6	6	7	7	7	7	5	6	6	6.5	4	6	6	6	5.5	6.14286	3	4	3
1517	0	1	1	2	3	4	3	2	4	3	2	2	2	2.7	7	7	7	5	4	5	7	7	7	7	5	7	6.25	7	7	6	5	7	6	7	4	7	4	7	7	6.16667	7	7	6	6	6.5	6.25	4	5	4
1518	0	1	1	4	4	4	2	4	3	4	4	4	2	3.5	6	7	7	7	7	7	7	7	7	6	7	7	6.83333	7	6	7	7	7	7	7	7	7	7	7	7	6.91667	7	7	6	4	6	6.75	4	4	4
1519	1	1	1	4	4	4	4	4	4	3	4	3	4	3.8	4	5	5	5	4	5	4	4	5	4	4	5	4.5	7	5	5	3	4	7	5	6	5	6	6	6	5.41667	6	6	6	4	5.5	5.03571	5	4	4
1520	0	0	0	2	2	2	2	2	1	1	2	1	2	1.7	7	5	6	4	5	7	5	6	6	5	6	6	5.66667	7	7	7	5	6	7	6	7	7	3	4	4	5.83333	5	5	5	6	5.25	5.67857	4	5	4
1521	0	0	0	2	2	2	2	2	3	1	2	2	2	2	7	7	7	7	6	7	7	7	7	7	7	7	6.91667	6	4	5	5	3	6	5	7	5	3	5	5	4.91667	7	5	7	4	5.75	5.89286	4	4	4
1522	1	0	0	2	1	1	1	2	2	2	2	2	1	1.6	1	1	3	1	4	3	1	5	3	4	2	3	2.58333	2	3	3	2	5	4	4	1	2	2	1	4	2.75	3	1	4	3	2.75	2.67857	2	1	1
1523	0	0	1	2	2	2	1	2	3	2	2	2	2	2	5	4	5	6	4	7	5	7	7	5	7	3	5.41667	7	7	6	5	5	6	5	7	5	6	5	5	5.75	7	5	7	6	6.25	5.67857	3	4	3
1524	0	1	1	2	1	2	1	2	2	2	1	2	2	1.7	2	3	6	7	3	4	4	7	5	5	4	4	4.5	7	4	5	5	5	5	3	6	5	5	3	5	4.83333	5	5	6	5	5.25	4.75	1	2	2
1525	0	0	1	4	2	3	2	3	4	4	2	3	2	2.9	7	5	7	7	6	5	7	7	7	5	6	6	6.25	4	5	3	5	2	3	5	3	5	4	5	4	4	7	6	6	5	6	5.25	4	4	4
1526	0	0	0	3	3	4	4	4	4	4	4	2	3	3.5	7	7	7	5	7	7	5	7	7	7	6	7	6.58333	7	7	6	7	7	7	7	3	7	7	7	6	6.5	7	7	5	7	6.5	6.53571	3	4	4
1527	0	0	0	1	2	1	1	2	1	2	1	1	2	1.4	6	5	6	7	6	1	4	6	6	7	7	3	5.33333	5	2	4	4	3	5	3	5	4	5	4	1	3.75	4	4	3	2	3.25	4.35714	4	4	4
1528	1	0	0	3	3	4	2	1	3	3	4	2	4	2.9	1	3	3	3	1	1	3	3	4	4	1	3	2.5	6	7	2	3	7	7	5	6	6	6	5	4	5.33333	4	4	4	3	3.75	3.89286	5	1	3
1529	0	1	1	4	4	4	4	4	4	3	4	2	3	3.6	7	6	7	4	5	7	5	7	7	7	7	4	6.08333	5	3	7	3	5	3	3	3	2	5	4	5	4	2	4	1	2	2.25	4.64286	3	4	2
1530	1	0	1	3	2	3	2	4	2	2	3	2	3	2.6	6	6	7	6	5	5	5	7	6	7	5	7	6	6	6	6	7	7	7	6	5	6	7	7	7	6.41667	7	7	7	7	7	6.32143	4	5	4
1531	0	1	0	4	4	4	2	3	4	4	4	3	3	3.5	4	3	6	5	6	4	1	6	5	5	7	7	4.91667	6	7	7	7	4	5	3	5	4	6	7	5	5.5	7	7	7	6	6.75	5.42857	2	3	2
1532	0	1	0	4	3	3	2	4	3	4	3	2	3	3.1	3	4	3	5	1	5	3	6	4	5	5	4	4	5	5	5	5	2	4	4	1	4	4	3	1	3.58333	5	7	7	5	6	4.10714	2	1	1
1533	1	1	1	3	3	3	2	4	2	3	4	2	4	3	6	5	7	3	7	5	5	7	7	7	5	5	5.75	7	7	7	7	7	7	7	7	7	6	7	5	6.75	7	5	7	6	6.25	6.25	4	4	4
1534	1	1	1	2	3	3	3	4	3	4	3	2	3	3	4	4	5	7	4	3	1	5	6	4	7	2	4.33333	4	3	4	3	4	5	1	2	1	2	4	1	2.83333	4	4	4	5	4.25	3.67857	3	3	3
1535	1	1	0	4	4	4	3	4	3	4	4	2	4	3.6	7	5	7	5	3	7	5	7	7	7	7	7	6.16667	6	2	4	3	3	4	4	3	4	5	3	3	3.66667	4	5	4	5	4.5	4.85714	2	3	1
1536	0	1	1	3	3	2	2	2	2	2	2	1	2	2.1	4	3	4	4	2	5	4	5	5	4	5	4	4.08333	4	4	6	6	5	3	7	6	3	1	1	4	4.16667	5	6	5	6	5.5	4.32143	4	3	3
1537	1	0	0	1	1	2	1	1	1	2	2	2	2	1.5	2	1	2	1	1	4	1	4	4	3	3	2	2.33333	3	1	2	2	2	2	1	1	1	1	4	1	1.75	2	4	1	4	2.75	2.14286	2	1	3
1538	0	0	0	2	2	2	3	1	2	2	3	2	2	2.1	5	6	7	5	5	5	6	7	6	7	5	5	5.75	7	7	6	7	7	7	7	7	7	7	6	7	6.83333	5	7	5	5	5.5	6.17857	4	4	4
1539	0	1	1	4	3	2	4	2	3	4	3	3	2	3	4	2	2	2	3	3	1	5	2	3	4	4	2.91667	6	7	6	7	7	6	7	7	5	4	4	6	6	6	6	5	4	5.25	4.57143	1	2	3
1540	0	1	0	3	2	2	2	1	3	2	2	1	2	2	4	5	4	7	5	4	5	6	6	5	7	6	5.33333	6	5	3	5	4	6	5	4	4	5	3	3	4.41667	6	7	7	7	6.75	5.14286	2	4	1
1541	0	1	1	4	4	4	4	4	4	4	4	3	4	3.9	4	1	3	3	4	7	7	4	2	4	5	4	4	6	7	7	5	6	7	7	4	7	5	5	7	6.08333	5	5	7	7	6	5.17857	4	3	4
1542	1	0	0	1	1	2	2	1	1	1	1	1	1	1.2	4	6	6	4	5	2	4	7	5	7	5	5	5	3	4	2	1	4	4	2	2	4	1	4	1	2.66667	5	6	4	5	5	4	2	2	3
1543	1	1	1	2	2	3	2	2	4	4	2	2	4	2.7	2	1	2	1	1	1	1	1	5	4	3	2	2	3	3	5	3	3	3	5	4	3	3	3	3	3.41667	4	5	4	4	4.25	2.92857	1	3	1
1544	0	0	1	1	1	2	1	2	1	1	1	2	2	1.4	5	5	6	5	4	7	3	7	7	7	7	6	5.75	2	3	3	2	2	3	3	1	4	1	1	1	2.16667	5	4	3	4	4	3.96429	2	1	3
1545	0	0	0	3	2	3	1	2	2	3	2	2	2	2.2	5	2	4	1	4	4	4	2	5	5	4	2	3.5	4	2	5	2	4	4	3	3	2	5	4	1	3.25	6	7	7	6	6.5	3.82143	3	4	4
1546	1	0	1	4	3	2	2	3	3	3	3	3	3	2.9	5	4	4	1	4	6	5	5	7	7	6	7	5.08333	4	7	7	6	7	5	5	5	7	7	4	4	5.66667	4	3	4	3	3.5	5.10714	2	4	4
1547	0	1	0	3	2	1	3	2	3	3	3	2	1	2.3	7	6	7	7	7	7	6	7	5	7	7	7	6.66667	7	5	4	5	6	7	5	5	5	6	5	6	5.5	4	6	5	5	5	5.92857	2	4	1
1548	1	0	0	2	2	2	1	1	1	2	2	2	2	1.7	2	2	3	4	4	3	5	5	3	4	3	2	3.33333	5	7	5	3	7	5	7	6	6	7	5	7	5.83333	4	4	4	5	4.25	4.53571	3	2	3
1549	1	0	0	2	4	3	2	4	2	2	2	1	3	2.5	3	4	3	4	1	3	4	7	5	4	2	2	3.5	5	4	1	2	3	1	5	5	1	5	2	2	3	3	3	4	4	3.5	3.28571	5	3	4
1550	1	1	0	4	4	3	2	4	2	3	3	3	4	3.2	1	1	3	1	4	1	3	4	4	3	3	2	2.5	4	4	5	3	5	6	3	7	3	4	1	2	3.91667	3	2	4	3	3	3.17857	1	1	1
1551	1	1	1	1	3	3	2	2	2	2	2	2	3	2.2	1	2	1	2	1	3	4	2	4	4	6	2	2.66667	1	3	5	2	1	2	1	3	1	2	1	1	1.91667	3	4	1	4	3	2.39286	2	2	2
1552	1	1	0	2	2	3	3	3	2	2	2	3	2	2.4	3	2	1	4	1	2	1	3	3	3	3	2	2.33333	4	5	2	2	5	5	3	3	4	4	1	3	3.41667	3	4	4	4	3.75	3	2	1	1
1553	1	1	1	4	4	3	2	4	4	3	3	4	3	3.4	7	7	7	4	7	7	7	7	7	7	7	7	6.75	6	4	3	4	3	3	4	2	5	4	4	3	3.75	6	5	4	5	5	5.21429	3	4	4
1554	0	1	0	3	2	1	2	2	3	2	2	4	2	2.3	5	6	7	7	4	7	6	6	7	3	5	6	5.75	3	3	4	3	4	5	4	1	3	4	3	1	3.16667	7	6	6	6	6.25	4.71429	3	3	1
1555	0	0	1	4	3	3	2	4	4	4	4	4	4	3.6	5	3	5	7	1	5	4	7	7	5	7	3	4.91667	7	7	6	6	5	7	7	5	5	7	7	7	6.33333	7	6	5	7	6.25	5.71429	5	5	4
1556	0	0	1	4	4	4	3	4	4	4	4	3	4	3.8	6	4	7	7	6	4	4	7	6	6	7	6	5.83333	7	5	7	6	5	6	5	4	5	7	7	5	5.75	7	7	7	5	6.5	5.89286	5	5	4
1557	0	0	1	2	2	2	2	1	3	3	2	2	2	2.1	6	4	5	5	3	7	4	5	5	5	6	7	5.16667	5	5	7	5	4	6	7	5	2	6	5	5	5.16667	2	3	3	1	2.25	4.75	4	3	4
1558	0	1	0	4	2	4	4	3	4	3	3	3	4	3.4	6	2	6	5	7	4	4	6	5	5	6	4	5	7	7	7	5	6	7	6	6	7	7	7	7	6.58333	6	7	7	7	6.75	5.92857	3	3	3
1559	1	1	0	2	3	2	1	3	2	3	2	2	3	2.3	7	6	6	5	4	5	4	7	6	7	7	7	5.91667	7	5	6	5	6	7	7	7	4	4	6	6	5.83333	4	4	2	3	3.25	5.5	4	3	2
1560	1	0	0	3	4	3	3	2	2	3	2	3	4	2.9	1	2	3	2	1	1	4	3	1	3	4	3	2.33333	1	5	2	1	1	3	1	1	4	3	2	1	2.08333	3	5	5	5	4.5	2.53571	2	4	2
1561	1	0	0	2	2	3	3	3	3	3	3	2	3	2.7	7	5	7	5	4	6	5	7	7	7	6	6	6	6	7	5	6	7	5	7	6	5	4	5	7	5.83333	6	7	5	6	6	5.92857	3	2	3
1562	0	1	1	3	3	3	2	2	2	2	2	3	3	2.5	6	4	6	4	6	5	4	6	5	5	4	7	5.16667	4	4	3	1	4	1	3	1	1	3	3	4	2.66667	3	4	4	5	4	3.92857	4	3	1
1563	1	1	0	2	4	3	2	4	2	3	3	2	3	2.8	6	5	7	5	2	4	3	4	5	5	6	5	4.75	7	7	7	4	6	6	5	5	6	6	7	6	6	6	7	6	5	6	5.46429	3	4	3
1564	0	1	0	2	3	4	3	3	2	4	3	3	2	2.9	4	3	5	2	1	1	4	3	3	4	2	4	3	4	6	4	3	7	5	5	4	5	4	3	2	4.33333	4	4	4	4	4	3.71429	4	5	4
1565	1	0	0	2	1	2	1	2	1	2	1	1	2	1.5	7	4	5	4	4	7	4	5	2	5	4	6	4.75	6	7	7	5	6	7	5	5	5	4	7	2	5.5	6	7	6	6	6.25	5.28571	4	5	4
1566	0	0	0	2	2	3	1	2	2	3	3	2	2	2.2	7	6	7	6	5	5	5	6	6	7	6	7	6.08333	5	6	5	5	6	4	7	3	5	3	3	1	4.41667	7	7	7	5	6.5	5.42857	2	3	3
1567	1	0	0	2	2	1	2	1	1	2	2	3	2	1.8	4	4	5	3	1	6	1	3	5	5	5	6	4	4	2	4	2	3	5	3	2	5	1	4	3	3.16667	4	6	5	4	4.75	3.75	1	3	2
1568	1	0	1	3	4	4	4	4	4	3	3	4	4	3.7	2	2	2	1	1	1	1	4	4	3	4	5	2.5	3	4	3	1	1	1	6	1	2	1	5	1	2.41667	2	3	5	4	3.5	2.60714	4	3	2
1569	0	0	0	1	2	1	1	2	1	1	1	1	1	1.2	3	6	5	5	6	5	4	5	6	4	5	6	5	6	7	6	5	7	5	7	6	4	6	4	5	5.66667	4	4	1	3	3	5	3	4	4
1570	0	0	1	4	4	4	3	4	4	4	4	3	4	3.8	7	6	7	4	4	5	7	6	5	7	5	7	5.83333	3	3	1	3	4	5	3	1	4	3	4	3	3.08333	7	7	5	4	5.75	4.64286	4	5	4
1571	0	1	1	1	2	2	2	2	2	1	2	2	2	1.8	4	3	4	3	3	4	2	2	1	5	5	5	3.41667	2	4	6	4	3	4	4	1	4	3	3	2	3.33333	6	6	5	5	5.5	3.67857	2	1	2
1572	0	1	1	4	3	4	4	4	3	4	4	4	4	3.8	5	5	5	4	4	4	5	7	7	4	6	7	5.25	7	6	6	7	7	6	7	7	5	5	5	6	6.16667	7	7	7	7	7	5.89286	4	5	3
1573	0	0	1	2	1	2	2	1	2	2	1	2	2	1.7	2	1	3	4	4	3	3	3	5	4	2	2	3	3	3	2	5	4	5	7	3	3	1	3	3	3.5	3	4	3	4	3.5	3.28571	2	3	2
1574	1	0	1	4	3	4	3	3	4	3	4	3	4	3.5	4	6	3	4	5	1	1	6	6	5	2	5	4	4	1	1	3	4	2	4	2	3	3	2	3	2.66667	7	7	6	7	6.75	3.82143	3	3	3
1575	0	0	1	1	2	2	1	2	2	2	2	1	2	1.7	5	4	6	5	4	4	5	7	4	6	7	6	5.25	2	2	3	2	1	4	1	1	1	1	1	3	1.83333	5	5	2	4	4	3.60714	2	4	2
1576	0	0	0	1	2	1	1	2	2	1	1	1	2	1.4	4	3	4	2	4	1	4	6	5	6	3	4	3.83333	2	3	4	4	6	5	1	4	4	1	1	2	3.08333	2	1	3	1	1.75	3.21429	2	4	4
1577	1	1	0	4	4	4	4	3	4	3	4	4	4	3.8	5	5	7	5	7	6	4	6	6	7	7	6	5.91667	1	3	3	3	2	3	1	1	1	5	1	2	2.16667	4	4	5	4	4.25	4.07143	4	3	4
1578	1	1	1	4	4	4	3	4	3	4	4	4	3	3.7	6	6	7	7	7	7	5	7	6	7	6	7	6.5	7	7	4	7	7	7	6	6	5	7	5	7	6.25	7	7	7	7	7	6.46429	3	5	4
1579	0	1	1	2	2	1	2	1	1	3	2	2	1	1.7	3	1	1	3	5	3	3	4	6	4	3	7	3.58333	7	7	5	7	7	6	7	4	4	6	7	2	5.75	5	3	4	3	3.75	4.53571	2	3	1
1580	0	1	0	2	2	2	2	3	2	2	2	2	2	2.1	5	4	5	1	4	6	4	6	7	5	6	7	5	3	4	2	3	2	2	6	3	4	4	2	3	3.16667	5	4	4	5	4.5	4.14286	1	2	2
1581	1	1	0	3	4	2	3	4	4	4	4	4	4	3.6	7	7	6	5	5	7	6	7	7	7	7	7	6.5	3	5	4	2	5	5	1	2	4	1	1	3	3	7	7	6	7	6.75	5.03571	3	2	1
1582	0	0	1	3	2	4	2	2	4	3	3	4	4	3.1	2	4	1	3	2	1	3	5	5	4	6	4	3.33333	6	7	7	5	5	7	5	3	7	4	5	5	5.5	5	4	4	6	4.75	4.46429	5	4	4
1583	1	1	1	3	3	4	3	2	2	3	2	3	3	2.8	3	5	7	4	3	5	6	6	5	6	5	5	5	6	7	6	5	6	6	7	5	6	6	6	6	6	7	4	4	7	5.5	5.5	2	2	3
1584	1	0	0	2	2	4	2	2	2	1	2	2	4	2.3	3	3	4	3	3	1	2	4	5	4	4	2	3.16667	4	6	4	3	6	2	3	4	5	4	6	5	4.33333	4	4	4	5	4.25	3.82143	4	4	4
1585	0	1	0	3	3	3	2	4	2	2	3	3	3	2.8	3	4	4	4	4	1	3	6	7	3	4	3	3.83333	2	1	1	3	2	1	1	1	2	2	4	2	1.83333	5	3	3	4	3.75	2.96429	2	3	1
1586	1	0	0	2	2	1	2	2	1	2	1	1	2	1.6	1	1	1	1	2	1	1	4	4	1	3	2	1.83333	2	7	2	2	2	1	1	1	5	1	3	1	2.33333	2	4	3	2	2.75	2.17857	2	3	3
1587	1	0	0	3	3	2	4	3	3	4	4	4	3	3.3	3	3	3	3	1	2	1	2	2	3	3	3	2.41667	4	1	1	2	4	3	3	1	3	2	1	1	2.16667	4	4	1	6	3.75	2.5	4	1	1
1588	0	0	1	3	4	3	3	3	4	4	4	4	4	3.6	4	5	7	7	4	6	5	6	5	5	6	7	5.58333	7	7	5	6	7	7	7	7	7	6	7	6	6.58333	4	5	4	5	4.5	5.85714	4	4	3
1589	1	0	0	2	2	2	2	2	2	2	2	2	2	2	7	6	7	7	5	5	7	7	5	7	7	7	6.41667	6	7	7	7	7	7	7	7	5	4	6	3	6.08333	6	7	7	6	6.5	6.28571	2	4	4
1590	1	1	1	3	4	4	3	4	4	4	4	4	4	3.8	7	7	6	6	6	7	7	7	6	7	7	5	6.5	7	7	5	7	7	7	7	5	7	5	5	5	6.16667	7	7	7	7	7	6.42857	4	5	4
1591	1	1	1	4	4	4	4	4	4	4	4	3	2	3.7	5	4	6	3	4	4	1	6	6	4	5	3	4.25	4	3	3	2	4	1	4	4	3	3	2	2	2.91667	2	4	3	4	3.25	3.53571	4	3	3
1592	1	0	0	4	4	4	2	4	4	3	4	3	3	3.5	6	5	6	4	5	4	5	6	6	4	5	3	4.91667	4	5	3	6	4	5	4	4	7	5	6	5	4.83333	7	7	7	6	6.75	5.14286	3	4	4
1593	0	0	0	2	1	2	1	2	3	2	2	2	2	1.9	3	4	6	7	3	4	2	5	5	6	5	4	4.5	5	2	1	3	2	4	2	1	2	2	4	1	2.41667	3	3	4	2	3	3.39286	3	1	2
1594	1	0	0	2	3	2	1	2	2	1	2	2	2	1.9	6	4	6	6	7	6	3	6	7	7	7	4	5.75	1	2	4	2	1	4	5	2	4	4	3	3	2.91667	5	5	4	2	4	4.28571	2	3	3
1595	0	1	0	2	2	2	1	1	2	2	2	2	2	1.8	3	3	1	1	2	1	1	5	5	1	4	5	2.66667	2	1	2	2	1	5	2	3	1	1	1	4	2.08333	4	4	4	3	3.75	2.57143	2	1	2
1596	1	1	1	1	2	2	2	2	2	3	2	2	3	2.1	4	5	7	7	4	7	7	7	7	5	6	6	6	6	3	7	4	6	7	6	7	6	6	7	5	5.83333	7	7	7	7	7	6.07143	2	3	3
1597	1	0	0	3	2	4	2	3	2	3	3	2	2	2.6	6	5	6	4	7	5	4	6	7	5	7	7	5.75	7	6	5	4	6	7	4	5	6	4	7	6	5.58333	6	7	7	5	6.25	5.75	4	4	2
1598	0	0	0	2	2	2	1	4	1	2	2	2	1	1.9	1	1	1	3	2	1	2	3	3	2	4	5	2.33333	3	2	3	1	5	1	3	3	5	3	4	3	3	1	3	2	4	2.5	2.64286	4	4	4
1599	1	0	0	1	1	1	1	1	1	1	1	2	2	1.2	3	1	1	2	1	4	1	2	4	1	3	7	2.5	2	4	2	1	3	3	1	1	3	1	3	1	2.08333	3	3	1	3	2.5	2.32143	2	1	1
1600	1	1	0	3	2	3	1	2	2	3	2	2	1	2.1	2	3	4	2	2	1	1	1	4	5	4	3	2.66667	4	4	3	3	4	3	1	4	5	4	3	1	3.25	4	4	3	4	3.75	3.07143	3	4	4
1601	1	0	1	2	3	3	2	3	3	4	3	4	4	3.1	3	3	3	2	3	2	4	1	5	3	4	4	3.08333	7	6	6	7	7	6	6	5	6	7	6	5	6.16667	4	4	4	1	3.25	4.42857	4	4	4
1602	1	0	1	4	3	4	4	4	4	4	4	3	4	3.8	7	6	7	7	7	7	7	7	7	7	7	7	6.91667	7	5	7	7	6	7	6	6	7	5	5	6	6.16667	3	4	3	4	3.5	6.10714	4	4	4
1603	1	1	1	4	4	4	3	4	4	4	4	4	4	3.9	7	7	7	7	7	6	7	7	7	6	7	7	6.83333	7	6	7	5	7	7	7	6	7	6	7	7	6.58333	6	7	6	6	6.25	6.64286	4	3	4
1604	1	0	0	3	3	4	4	4	4	3	3	3	4	3.5	7	6	7	5	6	7	4	7	7	7	7	6	6.33333	5	4	4	2	3	2	5	2	5	2	3	4	3.41667	5	5	5	5	5	4.89286	4	4	2
1605	1	0	0	3	3	3	2	4	2	2	3	3	3	2.8	6	5	7	5	7	5	7	7	7	6	5	7	6.16667	5	3	4	7	7	7	5	5	6	6	6	5	5.5	6	7	6	6	6.25	5.89286	4	3	3
1606	1	0	1	2	2	2	2	1	2	2	1	1	2	1.7	4	4	4	4	5	4	4	7	5	5	4	5	4.58333	4	6	5	7	7	6	4	5	5	4	5	4	5.16667	5	7	5	7	6	5.03571	3	3	2
1607	0	1	0	3	2	2	3	2	2	3	2	2	2	2.3	7	7	7	7	4	7	6	7	7	7	7	6	6.58333	6	6	7	5	7	7	7	6	5	4	6	4	5.83333	7	7	7	7	7	6.32143	4	4	4
1608	1	0	1	2	2	2	1	1	2	2	2	2	2	1.8	4	4	7	4	5	3	5	5	5	6	5	5	4.83333	7	7	7	6	7	7	6	4	5	5	6	4	5.91667	4	4	7	6	5.25	5.35714	2	3	3
1609	0	1	1	3	4	4	4	4	4	4	4	3	4	3.8	4	6	7	4	4	5	5	5	5	5	6	4	5	6	4	7	6	6	4	7	5	5	4	5	5	5.33333	7	7	7	7	7	5.42857	3	4	3
1610	1	0	0	4	4	4	2	4	3	3	4	3	2	3.3	4	2	3	3	2	2	4	4	5	4	4	6	3.58333	7	5	6	6	7	6	6	1	5	4	5	6	5.33333	7	7	7	6	6.75	4.78571	5	4	4
1611	0	1	0	1	1	2	2	2	2	1	2	2	1	1.6	4	3	1	4	2	1	1	5	5	5	5	5	3.41667	5	5	6	4	4	2	5	5	4	4	2	6	4.33333	2	1	2	5	2.5	3.67857	3	3	1
1612	0	1	0	3	2	3	2	2	2	3	2	3	2	2.4	7	6	6	6	4	3	6	6	5	5	5	6	5.41667	4	6	2	5	5	5	5	3	4	5	4	6	4.5	4	4	4	4	4	4.82143	2	4	2
1613	0	1	1	2	2	3	2	3	1	2	3	2	1	2.1	5	5	7	1	4	5	1	6	3	6	6	7	4.66667	6	5	6	2	6	6	2	7	3	6	4	6	4.91667	4	4	4	4	4	4.67857	4	4	3
1614	1	1	0	2	2	3	2	2	3	3	2	2	2	2.3	3	1	2	3	3	3	4	4	5	1	2	3	2.83333	3	4	3	3	3	4	3	3	5	5	3	5	3.66667	6	7	5	5	5.75	3.60714	3	1	3
1615	1	1	0	2	1	2	1	2	2	2	2	2	1	1.7	1	1	4	4	3	1	4	5	3	2	3	2	2.75	4	2	5	3	3	5	5	4	5	5	3	5	4.08333	4	3	2	3	3	3.35714	3	3	2
1616	0	0	1	4	4	3	3	3	4	4	4	4	3	3.6	7	5	7	7	5	7	7	7	7	7	7	7	6.66667	7	7	7	6	7	7	6	6	5	7	6	7	6.5	5	5	6	7	5.75	6.46429	5	4	4
1617	0	1	0	1	2	1	1	2	2	1	1	1	2	1.4	3	2	5	3	1	4	1	1	4	3	3	2	2.66667	2	1	3	2	1	5	2	4	3	1	1	4	2.41667	3	3	4	4	3.5	2.67857	2	4	4
1618	0	0	0	2	3	3	4	2	3	3	3	2	4	2.9	5	2	3	4	1	4	2	5	5	4	4	3	3.5	5	7	6	1	6	6	4	6	4	3	5	4	4.75	5	4	4	3	4	4.10714	4	5	4
1619	0	0	0	1	1	1	2	2	2	2	2	1	2	1.6	3	1	1	3	2	1	2	2	3	3	4	5	2.5	2	4	3	2	6	2	1	2	1	4	1	4	2.66667	2	1	3	2	2	2.5	1	3	1
1620	0	0	1	3	2	3	2	2	2	3	2	2	2	2.3	4	5	7	5	5	5	4	7	5	7	6	5	5.41667	6	4	5	5	5	6	4	5	7	5	4	7	5.25	7	6	7	5	6.25	5.46429	4	4	4
1621	0	1	1	4	4	4	4	4	4	4	4	3	4	3.9	7	5	7	5	4	5	7	7	7	7	7	7	6.25	7	7	6	7	7	7	7	6	7	7	7	7	6.83333	7	7	7	7	7	6.60714	5	4	4
1622	1	1	0	3	3	4	3	4	4	4	4	4	3	3.6	6	7	7	5	7	6	7	7	5	7	7	7	6.5	6	7	7	6	7	5	6	4	6	6	6	5	5.91667	4	4	4	4	4	5.89286	4	4	4
1623	0	1	0	4	4	4	4	4	4	4	4	4	4	4	4	3	3	3	1	4	2	6	4	1	5	6	3.5	6	6	7	6	4	5	5	7	5	5	5	6	5.58333	3	5	5	3	4	4.46429	3	3	3
1624	1	0	1	3	4	4	4	4	4	4	4	4	4	3.9	6	6	7	7	6	7	7	7	7	5	7	7	6.58333	7	7	7	7	7	7	7	7	5	7	5	7	6.66667	7	7	6	6	6.5	6.60714	4	4	4
1625	1	0	0	2	2	3	2	2	3	2	2	2	2	2.2	4	4	4	5	1	7	1	5	6	5	5	3	4.16667	2	5	3	4	2	5	5	1	1	5	3	3	3.25	1	3	5	3	3	3.60714	3	3	4
1626	1	0	1	4	2	4	2	2	3	3	3	4	3	3	5	5	6	4	1	4	4	7	4	7	3	4	4.5	6	5	5	2	7	4	6	5	6	5	4	3	4.83333	3	5	3	4	3.75	4.53571	3	3	3
1627	1	0	0	2	3	4	1	2	2	4	3	2	2	2.5	3	1	2	1	1	4	3	5	3	1	5	2	2.58333	4	4	3	1	3	1	1	1	1	4	1	2	2.16667	3	3	5	3	3.5	2.53571	2	1	2
1628	1	0	0	1	1	2	1	1	2	2	1	2	2	1.5	1	3	1	3	4	5	2	4	4	4	5	2	3.16667	1	4	2	1	2	3	4	1	2	1	1	3	2.08333	5	6	6	6	5.75	3.07143	1	3	2
1629	0	0	1	4	3	4	4	3	4	3	4	3	4	3.6	7	7	7	7	7	5	6	7	7	7	7	7	6.75	7	6	7	7	7	7	7	5	5	5	6	5	6.16667	7	6	7	7	6.75	6.5	5	5	4
1630	0	0	0	1	2	2	1	2	1	2	2	2	3	1.8	5	6	5	4	4	5	6	6	6	6	5	7	5.41667	7	5	6	3	7	7	7	7	5	5	5	5	5.75	7	7	6	7	6.75	5.75	4	4	4
1631	0	0	1	4	4	4	3	4	3	4	4	3	4	3.7	7	7	7	7	7	7	6	7	6	7	7	7	6.83333	7	7	6	6	6	7	7	6	7	6	5	5	6.25	7	7	7	6	6.75	6.57143	4	4	3
1632	1	1	0	4	4	4	3	4	3	3	4	4	4	3.7	7	6	7	4	5	7	4	7	6	7	7	7	6.16667	7	7	7	6	7	7	7	5	7	4	7	6	6.41667	6	7	7	7	6.75	6.35714	4	3	2
1633	1	1	1	2	2	2	2	3	3	2	3	2	2	2.3	3	3	5	5	4	5	3	4	6	5	6	7	4.66667	4	3	3	5	1	4	4	4	4	5	3	3	3.58333	5	7	7	7	6.5	4.46429	1	4	1
1634	0	1	1	4	4	4	4	4	3	4	4	4	4	3.9	7	6	7	7	7	7	7	7	7	6	7	7	6.83333	7	7	7	7	7	7	7	7	7	7	5	6	6.75	7	7	5	5	6	6.67857	4	3	3
1635	1	0	0	2	2	2	3	2	3	2	4	2	2	2.4	3	3	1	4	5	4	4	1	4	1	2	5	3.08333	7	5	4	6	7	7	4	5	4	5	3	5	5.16667	3	4	4	2	3.25	4	1	1	1
1636	0	0	1	4	4	4	4	4	4	3	4	4	4	3.9	6	4	5	7	7	7	6	6	5	5	7	7	6	5	6	5	5	5	6	4	5	6	5	6	5	5.25	5	5	4	5	4.75	5.5	5	4	4
1637	1	1	1	2	3	3	2	4	3	3	3	3	3	2.9	3	2	3	4	1	4	3	4	4	2	4	5	3.25	7	7	7	5	7	5	6	6	5	6	7	7	6.25	3	4	4	3	3.5	4.57143	4	4	4
1638	0	1	0	1	2	2	1	1	2	1	1	1	2	1.4	1	3	6	5	4	7	4	6	4	5	6	7	4.83333	1	4	3	1	2	2	4	1	4	2	4	2	2.5	2	3	3	4	3	3.57143	1	1	1
1639	1	1	0	1	2	2	1	2	1	1	1	1	2	1.4	2	2	1	1	1	2	1	3	1	1	2	4	1.75	2	1	2	2	2	1	4	2	2	3	4	3	2.33333	4	2	3	4	3.25	2.21429	1	3	1
1640	0	0	1	2	2	2	2	3	3	4	3	2	2	2.5	6	7	6	4	4	4	6	7	7	6	6	6	5.75	6	7	4	5	7	7	7	6	7	7	5	7	6.25	7	7	5	7	6.5	6.07143	4	5	4
1641	0	0	1	4	4	2	3	2	2	4	2	4	3	3	7	6	7	7	7	6	7	7	7	7	7	6	6.75	4	2	4	1	3	3	1	2	1	2	4	1	2.33333	3	4	2	3	3	4.32143	2	3	2
1642	1	1	1	2	2	2	2	2	4	2	2	1	1	2	3	3	3	3	1	1	1	5	3	4	4	3	2.83333	4	3	3	3	4	6	4	5	4	3	3	4	3.83333	2	4	3	1	2.5	3.21429	4	4	2
1643	0	0	1	2	3	3	2	2	3	3	4	3	4	2.9	7	7	7	5	6	5	7	7	7	7	6	7	6.5	6	6	5	5	7	4	7	6	4	5	7	4	5.5	6	7	5	5	5.75	5.96429	4	5	4
1644	0	0	0	4	3	4	3	4	4	4	3	3	4	3.6	6	4	5	5	5	4	3	6	5	5	4	7	4.91667	5	4	2	2	4	5	3	5	4	3	4	5	3.83333	5	6	4	3	4.5	4.39286	3	3	2
1645	0	1	1	3	4	4	3	3	4	4	3	4	4	3.6	7	5	7	6	7	7	7	7	7	6	7	7	6.66667	7	7	7	6	7	7	7	6	6	7	7	7	6.75	7	7	7	7	7	6.75	4	4	4
1646	1	1	0	2	2	2	2	1	2	2	2	2	2	1.9	5	5	6	1	5	5	4	6	3	5	5	7	4.75	6	2	5	5	3	3	5	4	3	6	4	5	4.25	5	5	7	4	5.25	4.60714	2	1	1
1647	0	1	1	4	4	4	4	4	4	3	4	4	2	3.7	7	5	7	7	6	7	7	7	6	7	7	7	6.66667	7	7	7	7	7	5	7	7	6	7	7	7	6.75	7	7	6	5	6.25	6.64286	5	5	4
1648	0	1	1	4	3	4	3	3	3	4	3	3	3	3.3	6	7	7	7	7	6	7	7	7	7	7	7	6.83333	6	4	3	1	3	5	3	4	4	4	5	3	3.75	4	5	4	3	4	5.10714	3	3	3
1649	1	1	1	4	4	3	3	4	3	4	4	3	3	3.5	6	4	7	4	5	7	4	7	7	6	6	6	5.75	7	7	7	4	6	7	5	6	4	6	7	6	6	6	5	6	7	6	5.89286	4	4	4
1650	1	0	1	1	2	1	1	1	3	2	2	1	2	1.6	5	6	3	7	6	5	7	6	6	5	7	5	5.66667	4	7	6	5	4	5	5	3	4	4	6	3	4.66667	4	4	6	7	5.25	5.17857	4	3	3
1651	0	1	1	3	4	2	3	4	3	3	3	3	4	3.2	7	6	5	5	4	5	7	7	6	7	6	7	6	7	6	6	5	6	6	3	5	6	6	4	5	5.41667	5	7	6	6	6	5.75	2	4	3
1652	0	0	1	4	4	4	3	4	4	3	3	3	4	3.6	6	6	7	7	7	7	7	7	7	7	7	7	6.83333	7	3	7	7	7	7	6	4	5	6	7	7	6.08333	6	6	5	5	5.5	6.32143	5	5	5
1653	1	1	1	2	4	3	2	4	3	4	3	2	3	3	4	4	3	1	5	1	1	4	4	4	3	7	3.41667	7	7	3	5	6	6	5	5	5	5	3	4	5.08333	5	7	6	7	6.25	4.53571	2	3	4
1654	1	0	0	1	2	1	1	4	2	2	2	1	2	1.8	6	6	5	4	7	5	6	6	7	7	6	5	5.83333	4	7	5	7	7	5	7	4	5	7	4	4	5.5	7	6	6	5	6	5.71429	4	3	4
1655	1	1	1	3	4	3	2	3	4	4	4	3	4	3.4	5	7	5	6	6	5	5	7	7	6	6	6	5.91667	6	6	5	5	7	7	7	5	5	7	5	7	6	7	7	7	7	7	6.10714	4	2	4
1656	0	1	0	4	4	4	3	4	4	4	4	4	4	3.9	6	4	7	6	5	5	6	5	5	4	6	7	5.5	5	7	6	2	5	5	4	5	5	4	4	5	4.75	5	4	6	4	4.75	5.07143	2	3	3
1657	0	1	1	2	3	2	2	3	4	4	2	3	3	2.8	5	4	6	1	4	5	4	4	6	5	5	6	4.58333	7	6	6	6	6	7	5	7	6	6	5	7	6.16667	2	3	4	4	3.25	5.07143	2	1	1
1658	0	0	1	3	3	3	2	4	3	3	3	2	2	2.8	1	2	1	1	2	1	1	1	2	3	1	3	1.58333	4	2	5	4	3	7	5	1	3	2	2	2	3.33333	7	5	4	4	5	2.82143	2	3	1
1659	1	0	1	1	3	2	1	1	1	2	1	2	1	1.5	1	1	1	1	1	5	2	2	3	2	4	5	2.33333	3	2	5	2	1	1	4	1	1	2	1	1	2	3	3	2	3	2.75	2.25	2	1	1
1660	0	1	1	4	4	4	3	4	4	4	4	3	4	3.8	6	5	7	5	5	5	6	7	7	7	7	7	6.16667	7	7	7	7	7	6	5	7	6	7	6	7	6.58333	6	5	4	4	4.75	6.14286	4	4	4
1661	0	0	0	2	2	2	2	1	2	1	2	2	1	1.7	3	4	6	4	3	5	3	5	5	5	4	5	4.33333	3	2	1	4	1	1	1	4	1	2	1	3	2	3	4	2	3	3	3.14286	2	1	2
1662	0	1	1	2	2	3	3	3	4	3	4	3	2	2.9	7	6	7	6	6	4	7	7	7	7	7	7	6.5	7	7	7	6	6	4	4	7	6	5	5	3	5.58333	4	4	4	2	3.5	5.67857	4	5	4
1663	0	0	1	3	4	4	4	4	4	4	4	4	3	3.8	6	6	7	4	7	7	5	7	7	7	6	6	6.25	7	7	7	5	7	7	5	4	6	7	7	7	6.33333	7	7	7	6	6.75	6.35714	4	4	4
1664	1	0	1	3	2	2	1	2	4	3	3	1	2	2.3	7	5	7	7	7	7	7	7	7	7	7	7	6.83333	5	5	7	3	7	7	4	2	6	3	4	4	4.75	7	7	4	6	6	5.82143	2	4	3
1665	1	1	1	2	2	2	2	2	2	2	2	1	1	1.8	4	3	5	1	1	1	3	5	5	3	4	2	3.08333	4	3	5	3	6	4	2	4	3	4	5	2	3.75	3	5	4	6	4.5	3.57143	5	3	2
1666	1	1	1	2	3	2	2	2	3	3	2	2	2	2.3	3	4	5	5	5	4	4	5	4	5	7	7	4.83333	6	7	6	5	5	7	7	6	5	5	6	7	6	3	1	3	4	2.75	5.03571	3	5	3
1667	1	0	0	2	1	3	2	2	3	2	2	2	2	2.1	6	4	7	4	5	7	7	5	6	5	7	5	5.66667	4	1	2	4	2	4	2	1	1	4	4	1	2.5	5	6	6	5	5.5	4.28571	3	4	4
1668	1	1	1	3	4	4	2	4	4	3	3	3	4	3.4	7	7	7	6	7	7	7	7	7	7	6	7	6.83333	5	2	5	4	5	4	6	4	4	6	5	5	4.58333	5	5	5	5	5	5.60714	2	4	1
1669	0	0	1	4	4	3	3	4	4	3	4	4	4	3.7	3	4	6	4	5	2	5	5	5	5	5	6	4.58333	5	5	1	3	4	3	4	5	5	4	4	4	3.91667	4	4	4	6	4.5	4.28571	3	3	2
1670	1	0	1	2	3	2	1	1	2	2	2	1	2	1.8	1	3	1	1	2	1	1	2	1	4	2	2	1.75	5	6	5	4	6	5	5	4	5	4	1	1	4.25	3	3	1	4	2.75	2.96429	3	3	3
1671	1	0	0	2	1	2	2	2	1	3	2	2	2	1.9	3	2	4	4	1	5	1	2	3	4	5	5	3.25	6	5	7	5	3	7	7	4	3	7	4	5	5.25	5	4	4	2	3.75	4.17857	1	3	3
1672	1	0	1	2	2	2	2	2	1	2	2	2	2	1.9	6	5	7	7	5	7	5	7	6	5	7	7	6.16667	7	7	6	7	7	6	5	4	5	6	6	5	5.91667	7	5	6	5	5.75	6	5	4	4
1673	0	0	1	4	4	4	2	4	4	4	2	2	4	3.4	6	6	6	7	6	7	7	7	5	6	6	7	6.33333	7	7	7	7	7	7	7	7	6	7	6	6	6.75	4	5	4	5	4.5	6.25	4	4	4
1674	1	0	1	1	1	1	2	1	1	1	1	2	2	1.3	2	3	2	1	4	2	1	4	5	4	4	3	2.91667	2	6	4	1	1	3	5	2	3	4	1	2	2.83333	3	3	2	1	2.25	2.78571	5	3	3
1675	1	1	1	4	4	4	2	4	3	4	3	4	3	3.5	2	3	6	3	4	4	1	6	7	5	5	6	4.33333	5	5	6	4	6	3	3	4	4	2	2	3	3.91667	4	6	5	4	4.75	4.21429	2	3	3
1676	0	1	0	4	4	4	4	4	4	4	4	4	4	4	4	3	2	2	4	1	3	4	4	4	4	2	3.08333	6	6	7	6	7	6	6	4	6	5	7	7	6.08333	5	5	4	4	4.5	4.57143	2	3	3
1677	0	0	0	4	4	4	4	4	4	4	4	3	4	3.9	7	7	6	5	6	4	5	7	7	6	6	7	6.08333	2	2	3	4	6	5	4	2	4	5	3	2	3.5	7	6	5	7	6.25	5	5	4	2
1678	0	0	0	1	2	2	2	1	1	2	2	2	2	1.7	3	1	1	4	5	4	3	5	3	4	5	5	3.58333	4	5	6	6	4	7	7	4	5	4	5	4	5.08333	5	5	2	5	4.25	4.32143	2	3	3
1679	0	0	0	3	4	4	4	4	3	3	4	4	3	3.6	2	5	1	4	1	4	4	3	6	5	5	5	3.75	7	5	6	5	7	7	6	5	5	5	5	5	5.66667	5	6	4	6	5.25	4.78571	5	4	4
1680	1	0	0	2	2	2	1	2	1	1	2	2	2	1.7	1	1	1	2	1	2	1	1	1	3	3	2	1.58333	6	4	6	5	7	6	6	5	6	7	5	6	5.75	2	1	2	3	2	3.42857	4	3	4
1681	0	0	0	4	4	4	2	3	4	4	4	3	3	3.5	2	1	2	2	1	3	1	3	2	1	4	1	1.91667	3	2	6	4	2	4	2	3	4	4	2	3	3.25	5	4	4	4	4.25	2.82143	4	4	4
1682	0	0	1	4	3	4	4	4	3	4	3	4	3	3.6	7	7	7	4	7	5	7	7	7	7	7	7	6.58333	7	7	7	6	7	7	7	5	7	6	7	6	6.58333	7	7	6	7	6.75	6.60714	4	4	4
1683	1	0	0	2	2	2	1	1	1	1	1	1	1	1.3	2	1	1	1	1	4	3	1	1	1	3	3	1.83333	1	1	2	2	2	1	3	1	2	4	1	1	1.75	1	3	2	4	2.5	1.89286	1	1	1
1684	1	1	1	2	1	1	1	2	1	1	2	1	2	1.4	4	4	6	1	5	5	4	7	7	4	5	7	4.91667	3	5	3	6	4	4	4	4	4	4	2	1	3.66667	5	7	5	6	5.75	4.5	3	1	1
1685	1	1	1	4	4	3	3	4	4	4	4	4	4	3.8	5	5	7	5	5	7	6	7	7	6	6	2	5.66667	5	7	7	3	5	1	6	2	6	4	3	4	4.41667	4	5	7	4	5	5.03571	5	4	4
1686	1	1	1	2	3	2	3	2	1	3	2	3	3	2.4	2	3	3	1	3	1	1	2	3	4	4	4	2.58333	2	3	2	2	4	3	3	4	1	2	3	1	2.5	5	4	4	4	4.25	2.78571	2	2	3
1687	1	1	1	1	3	2	2	2	1	2	2	2	2	1.9	5	4	5	2	3	5	3	5	7	3	6	7	4.58333	7	4	6	5	6	5	5	5	5	4	5	4	5.08333	6	7	7	7	6.75	5.10714	4	2	2
1688	0	0	1	3	4	3	4	2	4	3	4	3	2	3.2	6	6	7	5	4	7	7	6	7	7	6	7	6.25	6	6	7	6	7	5	5	5	6	3	7	5	5.66667	7	6	7	6	6.5	6.03571	4	5	4
1689	0	1	0	2	3	4	2	4	3	4	3	3	4	3.2	6	5	7	4	6	5	6	7	4	6	6	6	5.66667	7	7	7	5	7	7	7	6	6	7	6	6	6.5	7	7	7	7	7	6.21429	2	4	4
1690	0	1	1	3	3	4	2	4	3	4	4	4	2	3.3	7	4	7	7	5	7	3	7	6	6	7	7	6.08333	6	6	5	4	5	7	7	4	5	5	4	5	5.25	6	5	7	6	6	5.71429	4	3	3
1691	1	0	1	2	1	1	1	1	2	3	2	2	2	1.7	5	6	7	7	7	7	3	7	6	7	7	7	6.33333	3	7	6	7	5	6	4	2	6	4	5	2	4.75	5	6	5	4	5	5.46429	5	4	4
1692	1	0	0	1	1	1	1	1	1	1	1	1	1	1	3	3	1	1	4	4	4	4	3	4	3	2	3	3	2	1	1	2	4	2	2	1	3	4	3	2.33333	4	3	3	3	3.25	2.75	2	1	2
1693	1	1	1	2	2	1	1	2	3	3	3	2	2	2.1	7	6	7	6	4	7	5	7	7	6	7	6	6.25	4	7	6	6	5	6	6	4	4	4	6	3	5.08333	7	7	7	5	6.5	5.78571	4	4	3
1694	1	0	0	3	4	4	2	3	2	4	2	2	4	3	7	7	7	7	7	5	7	7	7	7	7	6	6.75	6	4	2	5	4	5	4	5	5	5	4	4	4.41667	7	7	6	6	6.5	5.71429	4	4	2
1695	1	0	0	4	3	2	2	4	3	3	4	3	3	3.1	4	3	3	2	1	1	2	5	1	4	3	6	2.91667	3	4	3	4	4	6	3	2	3	2	5	3	3.5	3	3	2	1	2.25	3.07143	1	3	2
1696	1	1	1	1	1	2	2	1	2	2	2	2	1	1.6	5	6	6	5	6	5	3	6	6	5	7	7	5.58333	6	4	7	5	6	7	4	5	3	5	6	5	5.25	3	3	4	4	3.5	5.14286	3	3	1
1697	0	1	0	2	1	1	2	2	1	2	2	2	1	1.6	3	4	5	4	1	1	1	4	1	5	3	4	3	6	2	5	5	5	7	5	6	6	4	4	4	4.91667	4	4	5	6	4.75	4.07143	1	1	2
1698	1	0	1	3	2	2	2	4	2	4	2	2	4	2.7	2	2	5	4	4	4	4	5	3	4	4	3	3.66667	3	4	2	4	3	4	5	3	3	5	4	4	3.66667	2	2	2	4	2.5	3.5	3	3	2
1699	1	0	0	2	4	2	1	2	2	3	2	3	3	2.4	2	3	5	1	1	3	2	5	3	3	3	5	3	4	5	1	3	1	2	2	3	1	4	1	1	2.33333	3	3	4	1	2.75	2.67857	1	2	1
1700	1	0	0	3	1	1	2	2	2	2	2	2	2	1.9	4	5	5	5	4	5	3	6	2	4	5	7	4.58333	7	6	7	6	7	7	7	7	7	7	7	7	6.83333	7	7	7	6	6.75	5.85714	3	3	2
1701	0	0	0	3	3	3	3	2	2	3	3	2	2	2.6	6	7	6	7	5	5	5	6	7	5	6	6	5.91667	6	2	6	4	6	5	5	7	4	4	7	6	5.16667	4	4	4	3	3.75	5.28571	4	3	2
1702	1	0	1	3	4	4	3	3	3	2	4	3	3	3.2	4	6	4	5	4	5	6	6	7	6	5	7	5.41667	5	5	5	5	6	7	7	5	7	6	6	7	5.91667	4	5	5	3	4.25	5.46429	4	3	4
1703	1	1	1	2	2	2	2	1	3	1	2	2	2	1.9	6	7	7	7	7	7	7	7	7	7	7	7	6.91667	4	6	6	5	6	7	4	4	5	5	4	4	5	6	6	7	5	6	5.96429	3	3	3
1704	0	0	1	4	4	4	2	4	4	4	4	4	4	3.8	7	5	6	6	5	7	6	7	5	7	7	7	6.25	7	7	7	5	6	7	7	6	7	7	7	6	6.58333	6	7	7	7	6.75	6.46429	4	5	4
1705	0	0	0	2	2	2	2	3	3	3	3	2	2	2.4	6	5	7	7	6	5	7	7	7	7	7	7	6.5	3	4	2	2	3	3	4	3	1	4	4	4	3.08333	6	7	6	6	6.25	5	3	3	4
1706	0	1	1	3	4	4	2	3	4	4	4	3	4	3.5	7	7	7	7	5	6	7	7	7	7	7	7	6.75	7	7	6	7	6	7	6	7	7	5	4	5	6.16667	6	5	5	5	5.25	6.28571	5	5	4
1707	0	1	1	4	3	4	4	4	4	4	4	3	4	3.8	5	7	7	5	6	6	7	7	7	7	7	7	6.5	7	7	7	7	7	7	7	7	6	5	6	7	6.66667	7	7	7	6	6.75	6.60714	4	5	4
1708	0	0	1	2	1	2	1	2	2	1	1	1	1	1.4	6	4	4	3	5	5	4	5	5	4	4	4	4.41667	5	5	5	2	5	6	3	2	4	3	6	4	4.16667	3	3	3	4	3.25	4.14286	3	3	3
1709	1	1	1	4	3	4	4	4	4	4	4	4	4	3.9	6	7	7	7	7	7	7	7	7	7	7	7	6.91667	7	7	6	5	5	7	7	7	7	5	7	7	6.41667	7	7	6	6	6.5	6.64286	3	4	4
1710	1	0	1	1	2	2	2	2	1	2	2	2	2	1.8	4	3	2	1	4	5	4	1	4	4	5	2	3.25	7	6	5	6	5	7	4	5	5	6	7	3	5.5	4	3	5	6	4.5	4.39286	1	2	2
1711	1	1	1	1	3	2	2	1	1	1	2	2	2	1.7	3	1	2	2	3	2	3	5	3	2	3	5	2.83333	2	1	4	3	3	4	1	2	3	4	1	1	2.41667	4	5	5	4	4.5	2.89286	1	2	3
1712	1	0	1	3	3	3	2	3	3	2	3	3	3	2.8	6	3	5	3	4	1	6	7	4	7	6	5	4.75	6	6	7	6	7	7	7	7	7	7	7	5	6.58333	4	5	6	4	4.75	5.53571	4	4	4
1713	0	0	0	2	2	3	4	3	4	4	2	2	2	2.8	1	1	2	1	2	3	1	2	4	3	4	2	2.16667	4	4	3	3	1	5	4	3	3	4	1	1	3	3	3	3	4	3.25	2.67857	3	3	2
1714	1	1	0	2	2	1	1	2	1	2	1	2	3	1.7	6	6	7	4	2	7	5	7	7	7	7	7	6	5	3	6	5	5	6	7	4	5	5	3	4	4.83333	4	3	4	3	3.5	5.14286	1	2	3
1715	1	1	0	4	3	4	3	4	4	4	4	4	4	3.8	4	4	5	4	4	2	1	5	5	4	5	5	4	5	5	3	6	6	5	5	2	4	4	5	5	4.58333	5	5	5	5	5	4.39286	2	3	2
1716	0	0	1	3	3	4	4	3	4	4	4	3	3	3.5	7	7	7	7	7	7	5	6	7	7	7	7	6.75	7	6	7	6	7	7	7	6	6	5	5	7	6.33333	7	6	7	6	6.5	6.53571	5	5	4
1717	1	1	0	3	3	3	1	2	3	2	2	4	2	2.5	1	2	4	3	2	5	1	2	5	4	2	2	2.75	5	4	4	3	2	6	5	2	5	1	3	5	3.75	1	4	3	1	2.25	3.10714	1	3	1
1718	0	1	1	3	3	4	2	2	4	4	3	3	4	3.2	7	6	7	7	6	4	6	7	7	7	7	6	6.41667	7	6	6	7	5	7	7	7	6	7	7	6	6.5	7	7	6	6	6.5	6.46429	5	4	4
1719	0	1	1	2	2	2	1	1	2	1	2	2	2	1.7	6	6	7	4	4	7	7	7	5	6	7	7	6.08333	6	7	3	6	2	7	2	4	7	5	4	2	4.58333	1	4	4	3	3	5	3	3	1
1720	1	1	1	2	2	2	1	1	3	1	2	2	3	1.9	4	5	6	2	3	7	5	7	6	6	6	6	5.25	5	7	7	7	7	7	7	3	5	7	6	7	6.25	5	5	7	6	5.75	5.75	4	3	3
1721	1	0	1	4	4	3	4	4	4	4	4	2	4	3.7	7	6	7	7	7	7	6	6	7	7	7	6	6.66667	7	6	7	6	7	7	7	7	5	6	6	4	6.25	7	7	7	7	7	6.53571	5	4	4
1722	0	0	0	4	4	4	2	4	4	4	4	3	4	3.7	4	3	6	4	3	4	5	5	5	5	5	5	4.5	6	4	7	5	6	5	6	5	5	4	7	4	5.33333	6	4	7	3	5	4.92857	4	4	2
1723	1	0	1	3	4	4	3	3	2	4	4	2	4	3.3	5	5	5	4	4	5	3	5	2	5	6	3	4.33333	5	6	6	7	2	5	3	5	4	5	5	5	4.83333	5	4	5	4	4.5	4.57143	4	5	4
1724	1	1	1	3	3	2	2	4	3	3	2	3	2	2.7	4	3	4	5	5	3	3	6	4	4	5	3	4.08333	4	4	1	1	2	2	2	1	2	4	3	1	2.25	1	4	2	4	2.75	3.10714	4	3	3
1725	0	0	1	3	3	4	3	3	3	3	4	4	4	3.4	1	2	2	3	2	1	4	1	5	3	4	2	2.5	4	4	3	3	2	4	5	5	2	5	4	4	3.75	4	6	6	6	5.5	3.46429	2	3	2
1726	1	0	1	1	2	2	1	2	1	3	1	1	2	1.6	3	4	4	4	1	4	3	5	4	4	6	4	3.83333	6	5	5	5	3	5	7	2	3	4	4	2	4.25	5	6	5	4	5	4.17857	2	1	1
1727	1	0	1	4	4	4	3	4	4	4	4	4	4	3.9	5	7	7	7	6	4	6	7	7	5	5	7	6.08333	7	2	4	5	6	5	4	4	4	6	7	6	5	4	4	7	5	5	5.46429	4	4	4
1728	1	0	0	3	4	4	3	2	4	4	3	3	3	3.3	7	7	7	6	7	4	7	7	7	7	7	7	6.66667	4	5	3	6	5	5	5	6	5	4	4	4	4.66667	5	5	7	6	5.75	5.67857	4	5	3
1729	0	1	1	1	1	1	1	2	1	1	2	1	2	1.3	5	4	3	4	5	4	2	6	6	7	4	4	4.5	4	2	2	5	4	7	3	2	4	4	4	2	3.58333	6	6	7	6	6.25	4.35714	1	3	1
1730	1	1	1	4	4	3	3	4	3	4	3	4	2	3.4	6	5	7	5	6	7	7	7	6	7	7	6	6.33333	7	6	6	5	6	6	7	5	5	6	4	2	5.41667	7	6	5	6	6	5.89286	2	3	1
1731	1	1	0	2	2	1	1	1	1	1	1	1	2	1.3	2	2	2	2	2	5	3	2	2	4	4	2	2.66667	2	1	3	1	1	2	3	1	3	1	3	1	1.83333	2	3	3	3	2.75	2.32143	1	1	1
1732	0	1	1	4	4	4	4	4	3	4	4	4	4	3.9	6	5	6	4	3	7	4	5	6	6	6	7	5.41667	7	7	6	3	7	7	6	7	5	7	6	7	6.25	4	5	5	3	4.25	5.60714	2	4	2
1733	1	0	1	4	2	4	4	4	4	3	3	4	4	3.6	7	4	3	1	4	5	6	5	6	6	6	5	4.83333	5	5	5	7	6	5	6	7	5	4	6	4	5.41667	3	4	1	3	2.75	4.78571	2	4	4
1734	0	0	1	4	4	4	2	4	4	4	4	3	4	3.7	3	4	5	4	4	4	1	5	6	5	2	5	4	7	7	7	7	7	7	7	6	7	7	7	7	6.91667	5	4	4	2	3.75	5.21429	4	4	4
1735	1	1	1	2	3	3	2	4	3	4	3	3	3	3	4	1	4	3	7	5	2	5	7	4	5	5	4.33333	3	5	3	3	2	4	3	2	4	1	2	1	2.75	6	6	5	7	6	3.89286	3	1	3
1736	0	0	0	2	2	2	1	2	3	2	2	2	2	2	6	2	7	4	4	5	3	6	6	5	4	7	4.91667	6	6	6	4	6	6	5	6	5	5	4	4	5.25	5	6	7	5	5.75	5.17857	3	3	2
1737	0	0	1	2	1	2	2	1	2	2	2	1	2	1.7	6	5	7	4	7	7	4	7	5	5	5	7	5.75	5	6	6	5	5	5	2	7	5	4	5	5	5	4	5	4	5	4.5	5.25	3	4	2
1738	0	0	1	4	4	4	3	4	4	4	4	4	4	3.9	6	7	7	5	6	7	6	7	5	5	7	6	6.16667	6	7	7	7	5	5	6	7	4	7	7	7	6.25	7	4	4	5	5	6.03571	4	4	4
1739	1	1	1	4	4	4	2	4	4	4	4	3	4	3.7	6	3	6	3	3	5	3	5	3	4	4	3	4	5	5	5	4	7	6	7	6	5	6	5	5	5.5	4	6	4	5	4.75	4.75	3	3	1
1740	1	0	1	1	2	2	2	2	2	2	1	2	2	1.8	7	7	7	7	4	7	6	7	7	6	7	7	6.58333	4	5	6	5	5	6	5	4	6	5	4	4	4.91667	7	7	7	7	7	5.92857	4	4	4
1741	0	0	1	3	3	3	2	3	3	4	3	2	4	3	7	6	7	6	5	7	7	7	6	7	7	7	6.58333	7	5	7	6	7	7	5	5	4	6	7	7	6.08333	7	7	7	7	7	6.42857	4	5	4
1742	0	0	0	3	4	3	2	3	3	3	3	2	3	2.9	6	6	6	7	5	6	5	6	6	5	7	7	6	7	7	7	7	7	7	7	5	5	6	7	4	6.33333	5	6	5	5	5.25	6.03571	4	4	3
1743	1	0	0	3	3	2	2	2	4	4	2	2	2	2.6	6	6	7	5	7	7	5	7	7	5	6	5	6.08333	4	2	1	5	3	4	2	2	1	1	4	2	2.58333	7	6	4	6	5.75	4.53571	4	4	4
1744	1	0	0	2	3	2	2	2	2	3	2	2	2	2.2	7	5	7	5	7	7	4	6	6	4	7	6	5.91667	5	7	7	6	3	6	5	6	5	5	5	4	5.33333	7	7	7	7	7	5.82143	4	4	4
1745	1	0	1	1	3	1	1	2	3	2	2	1	2	1.8	3	4	5	3	4	4	5	5	6	6	5	7	4.75	2	2	1	4	2	1	1	1	1	1	2	3	1.75	3	3	3	3	3	3.21429	4	3	2
1746	0	1	1	4	3	4	4	3	4	4	4	4	4	3.8	6	6	7	4	6	7	7	7	7	7	7	7	6.5	7	7	7	7	7	7	7	7	7	5	7	6	6.75	7	7	7	7	7	6.67857	3	4	4
1747	1	0	1	3	4	4	4	3	3	3	4	3	2	3.3	4	3	1	3	3	5	1	5	4	3	6	5	3.58333	5	3	7	4	1	4	5	5	4	4	4	4	4.16667	7	4	5	2	4.5	3.96429	2	3	2
1748	1	1	1	4	4	4	4	4	3	4	4	3	4	3.8	1	4	5	3	4	1	4	7	6	5	5	2	3.91667	7	6	6	5	7	7	7	6	6	6	4	6	6.08333	4	4	5	4	4.25	4.89286	3	4	3
1749	1	1	0	2	1	1	1	1	1	2	1	1	1	1.2	3	1	5	1	1	4	3	4	5	4	5	4	3.33333	2	1	2	4	1	1	3	1	2	4	4	1	2.16667	3	3	4	4	3.5	2.85714	1	2	2
1750	0	1	0	4	4	2	3	3	4	4	4	3	3	3.4	7	6	7	7	5	4	7	7	7	7	7	7	6.5	3	6	4	5	5	4	3	4	3	4	4	3	4	4	5	5	4	4.5	5.14286	4	4	3
1751	0	1	1	4	4	4	4	4	4	4	4	3	4	3.9	6	4	5	4	4	7	4	6	3	7	7	5	5.16667	4	4	5	3	3	6	6	4	4	5	3	5	4.33333	6	7	7	7	6.75	5.03571	4	4	4
1752	1	1	1	2	2	2	2	1	4	3	2	4	2	2.4	1	4	3	4	2	4	4	3	6	3	3	4	3.41667	6	7	3	5	5	6	4	5	4	3	7	6	5.08333	5	6	5	5	5.25	4.39286	3	4	1
1753	1	0	0	3	3	4	3	3	3	3	3	3	4	3.2	5	6	7	7	5	5	3	7	6	6	5	7	5.75	6	5	5	5	6	5	5	5	5	3	7	3	5	7	7	7	7	7	5.60714	4	3	3
1754	1	1	1	4	4	4	4	4	4	4	4	3	4	3.9	4	5	7	5	3	5	6	6	5	5	7	7	5.41667	7	7	7	7	6	4	6	5	4	4	6	3	5.5	7	7	6	7	6.75	5.64286	4	4	4
1755	0	0	1	3	3	2	2	4	3	2	3	2	2	2.6	6	5	7	6	7	5	7	7	4	7	7	7	6.25	7	7	7	7	7	7	7	7	7	6	7	5	6.75	5	4	5	4	4.5	6.21429	4	4	4
1756	0	1	1	1	2	2	2	1	1	1	2	1	1	1.4	1	2	2	3	5	3	1	2	3	4	3	2	2.58333	5	6	2	3	5	7	4	1	4	5	4	6	4.33333	4	6	4	5	4.75	3.64286	3	3	2
1757	0	0	1	3	4	3	3	4	2	3	3	3	2	3	6	6	7	4	5	3	4	7	7	7	6	7	5.75	6	4	2	5	4	5	3	1	4	5	5	4	4	7	7	5	6	6.25	5.07143	5	5	4
1758	1	0	0	1	2	2	2	1	1	1	1	1	2	1.4	3	3	4	3	1	1	1	5	5	4	5	4	3.25	4	1	1	3	1	5	7	2	4	2	4	2	3	2	4	3	3	3	3.10714	3	1	3
1759	0	0	0	1	1	1	1	1	1	1	1	2	2	1.2	1	3	1	1	1	2	4	1	4	1	4	3	2.16667	2	3	4	3	4	3	6	4	4	3	4	1	3.41667	1	1	3	1	1.5	2.60714	1	1	2
1760	1	0	0	1	1	2	1	1	1	1	1	1	2	1.2	3	1	1	3	1	1	1	4	4	2	2	3	2.16667	3	1	2	3	3	4	2	4	2	2	2	2	2.5	2	1	4	4	2.75	2.39286	3	3	3
1761	0	1	1	4	4	4	4	4	3	4	4	4	2	3.7	3	2	3	1	1	1	2	3	4	3	2	6	2.58333	5	7	5	4	7	6	4	5	4	5	6	3	5.08333	4	3	4	5	4	3.85714	3	4	1
1762	0	1	1	4	3	4	4	4	3	4	4	3	3	3.6	7	6	7	7	7	4	7	7	7	7	6	7	6.58333	6	7	6	6	6	7	6	6	6	5	6	7	6.16667	7	7	7	7	7	6.46429	5	4	4
1763	0	1	1	4	4	4	3	4	4	4	4	3	4	3.8	6	7	7	6	5	5	7	7	7	7	7	7	6.5	6	7	6	7	7	7	7	5	7	7	7	5	6.5	5	6	7	5	5.75	6.39286	4	4	4
1764	1	1	0	2	2	2	2	1	2	2	2	2	2	1.9	2	1	5	1	2	1	1	3	4	5	3	5	2.75	1	1	1	2	4	2	5	4	1	2	2	2	2.25	3	3	2	3	2.75	2.53571	4	1	1
1765	1	1	0	2	2	3	3	4	4	4	3	3	4	3.2	7	4	6	4	4	6	3	7	6	6	5	6	5.33333	5	4	5	6	5	4	4	3	5	3	5	5	4.5	4	4	4	3	3.75	4.75	4	4	3
1766	1	1	0	3	3	2	2	2	2	3	2	2	2	2.3	7	7	7	7	6	6	5	7	7	7	7	6	6.58333	6	6	6	5	7	4	6	5	6	5	7	6	5.75	5	6	6	7	6	6.14286	2	3	3
1767	0	0	1	4	4	4	4	4	4	4	4	4	4	4	5	6	7	7	6	6	7	6	7	7	6	7	6.41667	6	6	5	5	4	6	5	6	4	6	6	6	5.41667	6	7	7	7	6.75	6.03571	4	5	4
1768	0	1	1	4	4	3	2	4	4	4	4	4	4	3.7	7	7	7	7	5	7	6	7	7	7	7	7	6.75	7	7	7	7	6	7	6	5	6	5	7	5	6.25	6	3	5	4	4.5	6.21429	4	3	3
1769	0	0	1	2	2	3	2	3	2	2	3	2	2	2.3	6	4	6	4	4	2	5	6	4	4	6	4	4.58333	6	5	7	5	6	6	7	5	7	5	6	5	5.83333	5	5	4	4	4.5	5.10714	2	4	1
1770	0	1	1	3	3	4	4	3	3	3	2	2	2	2.9	1	5	2	1	4	5	5	3	5	4	3	7	3.75	7	7	7	7	7	7	7	5	7	6	7	7	6.75	4	2	3	5	3.5	5	4	4	3
1771	1	0	0	2	2	2	1	1	1	1	2	1	1	1.4	3	3	1	1	1	1	3	2	2	1	2	2	1.83333	3	2	3	2	3	6	5	2	1	5	3	4	3.25	3	4	5	5	4.25	2.78571	1	1	1
1772	0	1	0	2	2	2	2	1	3	1	2	2	3	2	3	3	2	4	4	5	5	4	5	5	6	5	4.25	7	7	7	6	5	7	7	5	6	5	7	5	6.16667	5	7	4	7	5.75	5.28571	5	3	4
1773	1	0	0	1	1	2	1	2	2	1	1	2	2	1.5	3	3	3	5	1	1	1	3	3	1	3	2	2.41667	3	3	1	2	1	2	5	3	3	4	2	2	2.58333	3	4	4	3	3.5	2.64286	2	1	2
1774	0	0	1	2	2	2	4	2	2	2	2	3	2	2.3	3	3	4	6	4	5	7	6	4	5	5	3	4.58333	1	4	1	1	2	3	3	2	1	5	1	2	2.16667	3	4	3	3	3.25	3.35714	4	3	3
1775	1	1	1	4	4	4	3	4	4	4	4	4	4	3.9	6	6	7	5	6	6	5	7	7	7	7	7	6.33333	7	7	7	5	6	7	7	7	6	6	7	7	6.58333	6	7	7	7	6.75	6.5	4	4	4
1776	0	0	1	4	3	4	4	4	3	3	4	4	3	3.6	7	3	3	5	5	5	4	5	6	4	5	1	4.41667	7	6	7	7	6	7	7	5	7	6	6	5	6.33333	5	4	5	5	4.75	5.28571	4	4	3
1777	0	0	1	4	4	3	4	4	4	4	4	3	4	3.8	6	4	7	4	5	5	5	7	7	7	7	7	5.91667	7	7	7	6	7	7	7	6	5	6	4	7	6.33333	4	4	6	4	4.5	5.89286	5	4	4
1778	0	0	1	3	3	3	2	4	3	4	3	2	4	3.1	4	4	6	5	4	5	4	6	5	5	5	6	4.91667	5	6	7	6	7	7	6	7	7	6	7	5	6.33333	7	7	5	7	6.5	5.75	5	4	4
1779	0	1	0	2	2	2	2	2	2	1	2	3	2	2	2	2	1	2	1	3	3	4	4	4	3	4	2.75	3	1	2	3	3	2	1	2	3	1	4	1	2.16667	4	2	2	3	2.75	2.5	1	3	2
1780	1	0	1	1	1	2	1	1	2	3	2	1	2	1.6	2	2	2	4	4	3	4	5	4	4	3	1	3.16667	3	3	3	1	4	1	4	2	4	4	4	5	3.16667	4	5	5	6	5	3.42857	2	3	3
1781	0	0	1	1	2	2	2	1	1	1	2	2	4	1.8	4	3	4	5	4	4	1	4	6	3	5	6	4.08333	3	3	5	2	3	4	5	2	4	4	4	4	3.58333	5	6	5	6	5.5	4.07143	3	3	2
1782	1	0	1	2	2	2	2	2	3	2	2	3	2	2.2	4	5	3	4	2	1	4	3	6	4	3	5	3.66667	1	4	1	3	4	3	4	1	4	3	1	1	2.5	4	4	5	4	4.25	3.25	3	3	4
1783	0	0	1	4	4	3	4	4	4	4	4	3	4	3.8	7	7	7	7	6	7	7	7	7	7	6	7	6.83333	7	6	7	5	7	7	7	7	4	7	5	6	6.25	7	7	7	7	7	6.60714	4	4	4
1784	0	0	1	4	3	4	2	4	4	4	4	3	4	3.6	2	5	4	5	2	4	6	6	3	5	5	6	4.41667	7	5	4	5	7	6	7	4	5	6	7	5	5.66667	4	4	4	3	3.75	4.85714	5	5	4
1785	0	0	0	1	2	2	2	2	2	4	2	2	2	2.1	3	3	5	4	3	3	5	5	7	5	6	7	4.66667	3	3	4	3	5	3	4	1	6	5	4	4	3.75	3	5	4	3	3.75	4.14286	4	2	2
1786	0	0	1	2	2	2	2	1	2	3	2	2	3	2.1	7	7	7	5	4	7	5	7	7	7	6	7	6.33333	6	7	5	6	7	7	7	7	6	5	6	1	5.83333	3	5	5	6	4.75	5.89286	4	4	4
1787	0	1	0	3	3	3	2	2	3	3	2	2	2	2.5	6	6	7	7	7	7	7	7	7	6	7	7	6.75	5	6	6	5	5	5	3	7	4	5	2	4	4.75	7	6	5	4	5.5	5.71429	1	3	1
1788	0	1	1	4	3	4	3	4	4	4	4	4	3	3.7	7	7	7	5	5	5	6	7	7	7	6	7	6.33333	7	6	6	6	7	7	7	4	5	7	6	7	6.25	7	7	7	7	7	6.39286	3	4	4
1789	1	0	0	4	4	4	4	4	2	4	4	4	3	3.7	5	1	5	3	1	5	4	4	4	5	4	6	3.91667	3	4	4	3	4	4	4	3	1	2	4	4	3.33333	7	7	4	5	5.75	3.92857	2	3	2
1790	0	0	1	2	2	2	2	1	2	3	2	2	2	2	7	5	4	3	4	6	7	5	5	7	6	7	5.5	7	7	6	5	7	7	7	6	7	6	7	4	6.33333	7	7	7	7	7	6.07143	4	4	3
1791	0	1	0	2	3	1	2	2	1	2	2	2	2	1.9	1	1	1	1	1	1	1	1	4	4	2	2	1.66667	3	6	3	1	3	4	4	5	3	4	4	2	3.5	1	3	4	3	2.75	2.60714	1	1	3
1792	0	1	1	2	3	3	2	4	3	3	3	3	3	2.9	5	3	4	4	4	3	4	6	6	4	5	5	4.41667	7	6	6	7	6	6	6	5	5	6	5	6	5.91667	4	4	4	4	4	5	4	4	4
1793	0	0	0	2	1	1	1	2	2	1	1	2	2	1.5	3	4	5	3	2	1	4	6	3	4	3	3	3.41667	5	4	3	3	5	2	6	4	3	2	2	2	3.41667	4	3	2	3	3	3.35714	2	1	3
1794	1	1	0	1	2	2	2	2	3	2	2	2	1	1.9	1	3	1	1	1	2	1	3	5	4	3	2	2.25	2	3	3	1	5	1	3	1	1	3	1	4	2.33333	4	3	5	2	3.5	2.46429	1	2	1
1795	0	1	1	2	1	2	2	2	3	2	2	3	2	2.1	6	7	4	5	6	7	5	7	5	7	7	7	6.08333	7	6	6	7	5	7	7	5	5	4	5	5	5.75	7	7	7	5	6.5	6	4	3	1
1796	1	0	1	2	2	2	2	1	2	1	2	2	2	1.8	3	5	6	4	5	3	4	6	4	6	5	7	4.83333	4	4	1	3	1	4	3	1	1	2	2	1	2.25	2	5	5	4	4	3.60714	3	3	1
1797	0	1	1	4	4	4	4	4	4	4	4	4	4	4	5	5	6	7	6	7	6	7	6	6	6	7	6.16667	6	5	7	5	7	6	7	7	6	6	5	6	6.08333	7	7	7	7	7	6.25	5	4	4
1798	1	0	1	4	4	4	3	4	4	4	4	3	3	3.7	7	5	7	6	7	6	7	7	7	7	6	5	6.41667	6	6	7	6	7	5	5	2	6	6	7	5	5.66667	6	7	7	6	6.5	6.10714	4	5	4
1799	0	0	1	4	4	4	3	4	4	4	4	4	4	3.9	7	6	7	7	6	5	7	7	5	6	6	7	6.33333	7	6	7	6	7	7	6	7	7	6	6	7	6.58333	7	7	7	7	7	6.53571	5	3	4
1800	0	0	1	4	4	4	3	4	4	4	3	4	3	3.7	7	6	5	4	5	5	5	6	7	6	7	7	5.83333	5	6	6	5	4	5	5	4	4	4	5	5	4.83333	3	3	1	4	2.75	4.96429	5	4	4
1801	0	0	1	1	1	3	2	4	2	3	2	2	2	2.2	6	5	7	5	7	6	5	7	7	5	7	6	6.08333	7	7	7	5	7	7	6	5	6	6	5	7	6.25	7	7	7	6	6.75	6.25	4	4	4
1802	0	0	1	2	2	2	2	3	2	2	2	2	2	2.1	5	5	5	3	4	5	4	6	4	4	5	4	4.5	7	7	7	6	7	7	7	6	4	7	5	6	6.33333	7	5	4	7	5.75	5.46429	5	4	4
1803	0	0	0	2	2	3	2	2	3	2	3	2	1	2.2	6	5	5	7	4	5	5	6	6	6	7	6	5.66667	7	7	6	5	6	6	6	5	6	6	5	7	6	4	6	4	6	5	5.71429	5	4	4
1804	1	1	1	4	4	4	3	4	3	3	4	3	4	3.6	6	7	7	5	7	7	5	7	7	7	7	7	6.58333	7	7	7	4	7	5	7	5	4	3	5	7	5.66667	6	7	7	7	6.75	6.21429	4	3	3
1805	0	1	1	4	4	4	4	4	4	4	4	4	4	4	7	7	7	7	7	7	7	7	5	7	7	6	6.75	7	7	7	6	5	7	7	7	7	6	6	7	6.58333	7	7	7	7	7	6.71429	4	5	4
1806	1	0	1	4	4	4	2	4	4	4	4	4	4	3.8	4	4	3	4	4	2	5	6	5	5	6	5	4.41667	5	6	5	5	7	4	4	4	4	4	5	5	4.83333	5	7	7	7	6.5	4.89286	5	4	4
1807	0	0	0	3	4	2	3	3	3	3	2	4	3	3	7	6	7	6	5	6	4	7	7	7	7	7	6.33333	6	4	7	5	5	7	6	4	5	6	6	7	5.66667	6	6	7	6	6.25	6.03571	4	4	3
1808	1	1	1	1	1	2	2	2	1	2	2	1	1	1.5	5	2	4	6	4	4	1	4	3	2	4	3	3.5	3	3	3	1	3	1	3	1	1	1	4	2	2.16667	3	2	2	3	2.5	2.78571	3	4	4
1809	0	1	1	4	2	2	2	3	2	3	2	2	3	2.5	3	1	3	3	1	1	1	3	2	2	2	4	2.16667	4	5	3	6	5	4	5	5	4	3	4	3	4.25	4	4	5	7	5	3.46429	3	3	2
1810	1	0	0	4	4	4	4	4	4	4	4	3	3	3.8	4	4	4	5	5	4	4	7	5	5	5	6	4.83333	4	5	1	2	1	3	3	4	3	4	4	1	2.91667	5	6	5	7	5.75	4.14286	5	4	3
1811	1	0	0	2	2	2	1	2	2	2	2	3	2	2	1	3	2	2	1	1	2	2	5	3	1	2	2.08333	4	1	1	1	3	2	1	1	3	2	1	1	1.75	2	3	3	4	3	2.07143	1	2	1
1812	0	1	0	4	4	4	3	3	4	4	4	3	4	3.7	7	7	7	7	7	4	7	7	7	7	7	7	6.75	4	6	3	5	5	3	4	5	4	5	4	4	4.33333	7	5	5	5	5.5	5.53571	5	3	4
1813	0	0	0	2	2	1	2	2	3	3	3	2	2	2.2	6	7	6	5	7	7	4	6	5	7	7	7	6.16667	5	6	6	5	6	5	5	5	6	5	4	5	5.25	7	7	5	6	6.25	5.78571	4	3	3
1814	1	0	1	2	1	2	1	1	1	2	1	2	2	1.5	3	3	3	4	2	5	4	5	4	4	6	5	4	5	3	6	2	4	7	3	4	6	5	3	1	4.08333	4	5	4	3	4	4.03571	1	3	1
1815	1	0	0	2	1	2	1	2	2	2	2	2	2	1.8	3	4	5	6	2	4	5	6	6	4	5	6	4.66667	6	7	7	6	7	6	7	7	6	7	7	6	6.58333	7	6	7	5	6.25	5.71429	4	2	3
1816	1	0	0	2	2	1	2	1	2	1	1	2	1	1.5	5	4	3	1	5	2	1	4	6	4	4	4	3.58333	5	5	3	4	5	2	3	2	4	4	5	3	3.75	6	5	7	7	6.25	4.03571	3	3	2
1817	1	1	0	3	3	4	3	3	3	3	3	2	4	3.1	7	7	7	5	7	5	7	7	7	7	7	7	6.66667	6	7	4	4	6	7	5	5	6	5	6	7	5.66667	6	5	6	6	5.75	6.10714	2	3	2
1818	1	0	1	1	2	2	2	2	3	2	2	2	2	2	4	5	2	1	4	2	3	4	5	4	4	5	3.58333	4	7	6	7	6	7	4	4	5	7	5	3	5.41667	4	4	4	4	4	4.42857	1	3	1
1819	1	1	0	2	1	1	1	2	2	1	2	1	1	1.4	2	3	3	3	4	3	1	5	4	4	3	3	3.16667	5	3	3	1	4	1	2	2	1	6	4	1	2.75	4	3	3	4	3.5	3.03571	4	3	3
1820	0	0	1	4	4	3	3	4	3	4	4	2	4	3.5	7	7	5	7	7	4	5	7	7	7	6	7	6.33333	7	5	5	5	6	7	7	1	5	5	4	7	5.33333	4	4	5	4	4.25	5.60714	5	5	3
1821	0	0	1	3	3	3	2	3	3	3	3	2	4	2.9	1	3	5	2	1	1	1	5	5	4	1	4	2.75	7	7	6	7	5	5	7	5	6	7	6	5	6.08333	6	5	4	4	4.75	4.46429	4	3	4
1822	0	0	1	3	4	3	3	2	3	3	2	3	2	2.8	5	6	7	3	4	6	5	5	7	7	6	5	5.5	7	7	7	7	7	7	7	7	7	7	6	7	6.91667	5	7	7	6	6.25	6.21429	5	4	4
1823	1	1	1	2	2	2	3	2	3	3	2	2	2	2.3	3	4	4	4	6	4	5	4	2	4	4	2	3.83333	6	6	6	7	7	4	2	5	6	5	5	5	5.33333	1	1	4	2	2	4.21429	3	3	2
1824	0	1	1	4	3	4	3	3	4	4	3	3	3	3.4	6	6	7	7	6	6	7	7	7	7	7	7	6.66667	6	7	6	4	5	6	5	1	5	6	4	5	5	6	6	7	7	6.5	5.92857	4	3	4
1825	1	1	1	4	3	3	3	4	3	4	4	3	3	3.4	7	7	7	4	7	6	5	7	7	7	7	7	6.5	7	5	7	7	7	7	5	5	4	5	4	5	5.66667	6	4	5	6	5.25	5.96429	5	4	3
1826	1	0	1	4	4	4	3	4	4	3	4	4	3	3.7	5	4	6	1	4	6	6	6	5	5	5	6	4.91667	5	7	7	7	7	7	5	4	6	6	6	5	6	5	5	5	5	5	5.39286	4	4	2
1827	0	1	1	4	4	3	4	4	4	3	3	2	4	3.5	5	4	5	5	5	7	5	5	6	5	7	7	5.5	7	7	7	4	4	7	5	5	5	6	6	6	5.75	6	6	5	7	6	5.67857	5	4	4
1828	0	1	1	3	3	2	2	2	3	2	2	2	2	2.3	2	3	2	3	1	2	1	3	5	1	1	2	2.16667	5	6	3	7	4	5	5	2	4	5	5	5	4.66667	1	4	4	4	3.25	3.39286	3	4	4
1829	0	0	1	2	1	2	2	1	1	2	2	1	2	1.6	3	3	6	5	4	3	1	3	6	4	3	7	4	7	7	6	5	7	7	7	7	7	6	7	5	6.5	5	5	4	4	4.5	5.14286	5	4	4
1830	1	0	1	2	2	2	1	1	2	2	2	2	2	1.8	3	4	5	2	2	4	2	6	5	4	4	4	3.75	4	3	1	3	3	2	4	4	4	2	5	1	3	3	4	4	4	3.75	3.42857	3	4	4
1831	0	1	1	4	3	4	4	4	4	3	4	3	3	3.6	2	2	3	1	3	3	3	5	3	4	4	1	2.83333	5	5	6	2	5	7	7	5	4	4	5	5	5	3	5	4	6	4.5	4	3	4	4
1832	0	1	1	2	2	3	2	2	1	4	2	2	3	2.3	2	3	5	3	4	4	1	4	3	4	4	5	3.5	4	3	4	2	3	5	4	3	4	4	1	3	3.33333	4	5	5	4	4.5	3.57143	4	4	4
1833	0	1	1	4	4	4	3	4	4	3	4	4	4	3.8	7	7	7	7	7	5	7	7	7	7	7	7	6.83333	7	7	7	6	7	6	7	5	7	7	5	6	6.41667	7	7	7	6	6.75	6.64286	4	5	4
1834	1	1	0	4	2	3	3	4	3	2	2	2	2	2.7	2	3	2	3	1	1	3	2	4	4	4	4	2.75	2	1	1	3	2	4	4	2	1	2	5	3	2.5	4	3	4	4	3.75	2.78571	1	1	1
1835	0	0	1	3	4	3	2	4	4	4	3	4	4	3.5	5	5	6	5	4	3	4	7	5	2	5	7	4.83333	5	1	4	3	4	3	1	1	4	2	3	4	2.91667	7	7	7	5	6.5	4.25	2	5	3
1836	1	0	1	1	2	3	2	3	2	3	2	2	3	2.3	6	5	3	5	5	4	4	3	5	6	6	4	4.66667	3	2	5	3	4	3	2	3	5	5	6	4	3.75	6	6	5	4	5.25	4.35714	2	3	3
1837	0	0	1	3	4	3	3	4	4	4	4	2	3	3.4	6	7	7	6	7	7	6	7	7	7	7	7	6.75	5	6	7	7	5	7	7	5	5	7	7	6	6.16667	5	7	5	7	6	6.39286	5	5	4
1838	0	1	1	4	4	4	4	4	4	4	4	4	4	4	7	7	7	5	7	7	7	7	7	7	7	7	6.83333	7	7	7	7	7	7	7	7	6	7	7	6	6.83333	6	7	7	7	6.75	6.82143	4	5	4
1839	0	1	0	1	2	2	1	2	1	3	2	2	1	1.7	3	4	6	4	1	7	3	5	7	5	6	4	4.58333	7	6	6	6	5	6	5	5	4	4	4	5	5.25	4	5	5	2	4	4.78571	2	1	1
1840	0	0	1	4	4	4	4	4	4	4	4	3	4	3.9	6	7	7	6	6	5	7	6	7	7	6	4	6.16667	5	7	1	7	5	4	4	3	6	4	5	5	4.66667	4	5	7	5	5.25	5.39286	4	4	4
1841	0	1	0	2	2	2	2	2	2	2	2	1	2	1.9	5	4	6	3	4	5	4	7	6	4	7	6	5.08333	3	5	4	2	2	3	4	1	2	1	4	1	2.66667	4	7	5	4	5	4.03571	4	1	3
1842	1	1	1	2	2	1	2	2	2	1	1	1	1	1.5	6	6	7	7	4	7	6	6	7	6	7	7	6.33333	7	5	5	7	5	7	7	6	7	6	6	4	6	4	4	6	4	4.5	5.92857	3	3	3
1843	1	0	1	2	2	3	2	4	3	2	3	2	2	2.5	4	4	5	4	4	4	3	7	5	3	4	5	4.33333	5	7	4	6	6	6	7	5	6	5	6	5	5.66667	6	5	6	4	5.25	5.03571	3	3	4
1844	0	1	0	3	2	4	3	4	4	3	3	4	2	3.2	6	7	7	7	5	6	7	7	5	7	7	6	6.41667	7	7	6	7	7	7	7	4	7	7	7	6	6.58333	7	5	7	7	6.5	6.5	3	4	4
1845	0	0	0	2	2	2	2	2	3	3	2	2	3	2.3	7	6	7	6	6	7	7	7	7	7	7	7	6.75	7	7	7	7	7	7	6	6	7	6	7	7	6.75	1	3	3	2	2.25	6.10714	4	3	4
1846	1	1	1	2	2	1	1	2	3	1	2	2	3	1.9	4	5	3	5	5	6	6	7	5	7	7	7	5.58333	5	7	5	5	4	6	7	5	6	4	4	4	5.16667	6	7	6	5	6	5.46429	4	4	3
1847	0	1	1	2	3	2	2	1	1	3	2	2	2	2	6	5	7	5	6	7	5	7	6	6	7	6	6.08333	7	7	6	7	6	5	5	4	6	7	7	6	6.08333	7	7	7	6	6.75	6.17857	3	3	3
1848	1	0	1	4	4	4	3	4	4	4	4	4	4	3.9	7	6	7	5	5	6	4	7	7	7	7	6	6.16667	6	6	7	6	5	6	6	5	4	7	7	7	6	4	4	5	3	4	5.78571	3	5	3
1849	0	1	1	4	4	4	4	4	3	4	4	4	4	3.9	7	6	7	5	7	7	5	7	6	7	7	7	6.5	7	4	6	6	4	7	6	4	5	5	6	5	5.41667	6	7	7	7	6.75	6.07143	4	4	3
1850	0	1	0	2	2	2	2	1	1	2	2	2	3	1.9	2	2	3	3	1	2	2	4	1	2	4	2	2.33333	3	7	3	5	1	2	1	1	1	5	3	3	2.91667	2	3	3	3	2.75	2.64286	2	3	2
1851	1	1	1	3	3	2	2	2	3	3	2	1	2	2.3	7	6	7	7	7	7	7	7	7	7	7	7	6.91667	5	6	6	4	4	7	4	4	7	5	7	5	5.33333	7	7	7	7	7	6.25	3	4	4
1852	1	1	0	3	3	4	2	4	4	4	3	3	4	3.4	1	2	1	2	1	1	1	4	4	4	1	2	2	4	3	4	2	5	6	2	3	2	3	2	3	3.25	5	6	4	4	4.75	2.92857	1	1	1
1853	1	0	1	2	3	3	3	3	2	3	2	3	2	2.6	7	7	7	7	7	7	5	7	7	7	7	7	6.83333	5	4	3	5	4	5	2	4	4	3	4	5	4	4	4	5	3	4	5.21429	2	5	5
1854	0	0	1	3	3	3	2	3	4	3	3	2	2	2.8	7	5	6	6	5	7	7	6	7	7	7	7	6.41667	7	7	7	7	5	7	7	7	7	5	6	7	6.58333	5	7	7	6	6.25	6.46429	5	5	4
1855	0	0	0	4	3	4	4	3	4	4	4	3	4	3.7	7	6	7	7	7	7	5	7	7	7	7	7	6.75	3	5	2	5	1	6	1	3	7	4	3	3	3.58333	7	7	7	6	6.75	5.39286	3	5	2
1856	0	1	0	3	3	2	3	4	4	3	4	3	4	3.3	4	1	3	1	2	5	4	3	1	5	5	2	3	3	5	5	1	2	1	1	2	1	4	3	1	2.41667	4	3	4	3	3.5	2.82143	4	1	3
1857	1	0	1	4	3	4	2	4	2	4	3	3	2	3.1	5	5	7	3	4	7	3	7	4	7	7	7	5.5	5	6	5	5	3	7	6	1	6	5	5	5	4.91667	4	5	5	5	4.75	5.14286	4	4	4
1858	0	1	0	2	3	3	2	2	3	3	2	2	2	2.4	2	3	1	3	1	1	1	2	3	1	3	4	2.08333	5	2	4	3	2	6	3	4	2	4	3	3	3.41667	4	3	5	5	4.25	2.96429	4	3	3
1859	0	1	1	4	3	4	4	4	4	4	4	3	4	3.8	7	7	7	7	7	6	7	7	7	7	7	7	6.91667	7	6	7	6	7	7	7	7	7	7	5	5	6.5	7	4	4	3	4.5	6.39286	5	4	4
1860	1	0	1	3	2	2	2	3	3	2	3	3	2	2.5	6	6	7	5	7	7	7	7	7	7	7	7	6.66667	7	6	7	7	6	7	5	5	5	7	6	4	6	6	7	6	6	6.25	6.32143	4	3	3
1861	0	1	1	4	2	4	2	4	1	4	2	3	3	2.9	3	3	3	1	1	6	4	6	4	4	6	3	3.66667	2	4	4	1	2	5	1	2	4	2	1	3	2.58333	4	4	7	2	4.25	3.28571	2	3	1
1862	1	1	1	4	4	4	4	4	3	4	4	3	4	3.8	2	3	3	1	1	2	1	3	5	3	2	4	2.5	5	1	5	6	6	6	5	3	3	2	5	4	4.25	6	4	4	4	4.5	3.53571	4	4	4
1863	0	0	0	2	1	2	2	2	2	1	2	2	1	1.7	1	1	1	1	1	1	1	1	3	1	4	2	1.5	4	7	7	5	7	7	6	4	4	5	7	6	5.75	4	2	3	3	3	3.53571	4	3	3
1864	0	0	1	1	1	3	2	2	2	2	1	4	3	2.1	7	7	7	7	6	7	6	7	5	7	5	7	6.5	5	5	2	6	4	7	6	4	5	4	4	5	4.75	5	7	5	7	6	5.67857	4	4	2
1865	0	0	1	3	3	4	3	4	3	4	4	3	4	3.5	7	7	7	7	6	7	7	7	7	7	7	7	6.91667	5	7	2	3	5	6	5	4	4	5	5	7	4.83333	5	5	6	5	5.25	5.78571	4	4	4
1866	0	0	1	2	4	3	2	3	2	3	2	3	3	2.7	6	6	7	6	5	4	6	7	6	7	7	7	6.16667	4	7	2	5	3	6	6	1	4	4	3	5	4.16667	5	5	5	5	5	5.14286	5	4	4
1867	0	1	1	4	4	4	4	4	4	4	4	4	4	4	6	6	7	5	7	6	6	7	6	7	6	7	6.33333	6	7	3	5	6	3	6	4	4	7	5	5	5.08333	7	6	7	6	6.5	5.82143	3	4	3
1868	0	1	1	3	3	3	3	4	3	4	3	4	2	3.2	4	5	4	5	4	4	4	5	4	5	2	5	4.25	7	7	3	7	7	7	7	4	6	6	7	4	6	7	5	4	5	5.25	5.14286	4	3	4
1869	0	0	1	4	3	4	3	4	4	4	4	4	3	3.7	6	6	7	7	3	5	5	7	5	5	5	6	5.58333	3	4	5	6	5	2	2	2	4	3	4	4	3.66667	7	7	6	5	6.25	4.85714	2	3	4
1870	1	1	1	4	4	4	4	4	4	4	4	3	4	3.9	6	7	7	6	5	5	6	5	5	5	7	6	5.83333	3	6	2	3	1	3	5	3	2	1	5	3	3.08333	6	5	6	6	5.75	4.64286	3	3	4
1871	1	0	0	3	3	2	2	1	4	3	3	4	3	2.8	4	6	4	4	4	3	3	6	6	3	5	6	4.5	7	7	7	7	7	7	6	7	7	7	7	7	6.91667	6	5	5	6	5.5	5.67857	2	4	3
1872	0	1	0	2	1	2	1	2	2	2	2	1	2	1.7	1	1	3	5	1	4	1	2	1	3	2	3	2.25	7	7	6	6	5	6	7	7	6	7	6	4	6.16667	4	5	4	5	4.5	4.25	2	2	2
1873	0	0	1	4	3	4	3	4	4	4	4	4	4	3.8	7	4	6	2	4	7	5	6	7	5	5	4	5.16667	7	6	7	7	7	7	5	7	6	7	7	6	6.58333	4	4	2	4	3.5	5.53571	3	4	3
1874	0	0	0	1	2	1	1	2	1	3	1	1	2	1.5	3	1	3	2	1	2	2	3	1	2	3	5	2.33333	3	2	3	1	3	2	1	2	1	4	2	1	2.08333	5	5	4	6	5	2.60714	2	3	2
1875	1	0	0	1	1	2	2	1	2	2	1	1	2	1.5	3	1	1	3	4	3	4	4	2	1	2	2	2.5	4	3	3	1	6	4	4	4	4	1	4	1	3.25	3	4	3	1	2.75	2.85714	4	3	2
1876	0	1	0	2	2	1	2	2	2	1	1	2	2	1.7	5	6	5	5	6	6	7	5	6	5	6	5	5.58333	4	5	5	6	7	5	7	4	5	5	6	5	5.33333	5	5	5	7	5.5	5.46429	4	2	3
1877	0	0	0	3	4	3	4	3	3	4	4	2	3	3.3	6	3	3	2	5	3	2	4	7	6	6	4	4.25	7	6	7	6	6	5	7	3	6	5	6	6	5.83333	4	4	5	5	4.5	4.96429	3	3	4
1878	1	1	0	2	2	3	2	3	2	2	2	2	2	2.2	4	4	4	6	2	4	4	5	6	6	5	6	4.66667	6	6	7	6	6	7	7	4	4	6	5	7	5.91667	3	3	2	3	2.75	4.92857	5	4	3
1879	0	0	1	2	3	2	2	2	2	3	3	1	2	2.2	4	5	7	4	5	6	4	6	5	6	6	4	5.16667	6	7	7	5	7	6	6	7	7	7	7	7	6.58333	6	7	4	7	6	5.89286	4	5	4
1880	0	1	1	4	4	2	3	4	3	3	4	3	2	3.2	6	7	7	7	6	7	4	7	7	7	7	7	6.58333	7	7	7	6	7	7	7	6	7	6	7	7	6.75	7	7	6	7	6.75	6.67857	3	4	4
1881	0	1	0	2	2	3	1	1	3	3	2	2	2	2.1	2	3	3	1	3	4	2	4	2	3	6	3	3	4	4	4	3	2	1	4	1	4	4	2	1	2.83333	4	4	4	2	3.5	3	4	3	3
1882	0	0	1	4	4	3	4	4	4	4	4	4	3	3.8	6	7	7	6	6	6	7	7	7	6	7	7	6.58333	4	7	7	3	5	7	7	3	6	5	4	5	5.25	7	7	7	7	7	6.07143	4	5	4
1883	0	1	0	4	3	3	3	4	3	4	3	2	3	3.2	7	7	7	5	7	7	7	7	6	7	7	7	6.75	7	7	6	7	7	7	5	7	7	6	7	7	6.66667	4	5	6	4	4.75	6.42857	4	3	4
1884	1	1	1	4	4	3	2	4	4	4	4	3	3	3.5	7	7	7	5	6	7	7	7	7	7	6	7	6.66667	7	7	7	7	7	6	6	3	7	7	5	6	6.25	5	5	6	6	5.5	6.32143	3	4	4
1885	0	1	1	4	4	4	3	4	4	4	4	4	4	3.9	6	7	7	6	7	5	5	7	7	7	7	6	6.41667	4	5	5	3	5	5	3	3	5	4	4	2	4	7	5	6	7	6.25	5.35714	4	4	3
1886	0	0	0	3	4	4	4	3	3	4	4	3	3	3.5	2	3	1	2	3	2	2	5	4	4	4	4	3	7	7	7	7	6	7	5	5	5	6	7	6	6.25	7	7	7	7	7	4.96429	4	4	4
1887	0	1	0	3	2	2	2	2	2	2	3	2	3	2.3	6	5	6	7	4	5	6	7	7	7	7	7	6.16667	7	7	6	5	6	7	7	7	7	7	7	5	6.5	5	5	4	6	5	6.14286	5	3	3
1888	0	1	1	4	4	4	4	4	4	4	4	4	4	4	6	5	7	7	7	7	7	7	7	7	7	6	6.66667	7	7	7	7	6	7	7	7	7	6	6	6	6.66667	6	7	7	7	6.75	6.67857	5	4	4
1889	1	1	0	2	1	2	1	1	2	2	2	1	2	1.6	3	1	4	4	3	4	1	2	3	4	4	1	2.83333	3	4	5	1	3	3	1	3	1	1	1	3	2.41667	3	4	4	1	3	2.67857	1	1	2
1890	0	0	1	1	2	1	2	2	2	2	1	1	1	1.5	3	1	3	4	1	6	1	5	5	3	2	3	3.08333	5	6	6	5	4	4	5	4	4	6	6	5	5	4	4	4	5	4.25	4.07143	4	3	4
1891	1	0	1	2	3	1	1	1	2	2	1	2	2	1.7	6	6	7	5	6	7	7	5	4	5	7	5	5.83333	2	2	6	4	5	3	5	4	1	5	5	5	3.91667	1	4	4	5	3.5	4.67857	1	3	3
1892	0	1	1	3	1	1	2	2	2	3	2	3	2	2.1	5	5	7	7	7	5	4	6	5	5	5	3	5.33333	2	1	2	5	6	2	4	5	4	1	6	3	3.41667	4	6	5	5	5	4.46429	3	3	1
1893	1	0	1	4	3	4	3	3	4	4	4	4	4	3.7	7	6	7	5	7	7	7	7	7	6	7	7	6.66667	5	4	6	4	3	6	3	5	5	6	4	4	4.58333	6	6	5	7	6	5.67857	5	4	4
1894	0	0	1	4	3	4	4	4	4	4	4	3	4	3.8	6	5	6	7	6	7	6	7	6	5	7	7	6.25	7	7	6	7	7	7	7	5	7	5	7	7	6.58333	7	5	7	7	6.5	6.42857	4	4	3
1895	0	0	0	3	4	4	2	4	4	2	4	3	3	3.3	7	5	7	4	5	4	4	6	6	7	7	4	5.5	4	7	3	5	4	3	1	1	3	2	4	3	3.33333	5	5	4	5	4.75	4.46429	4	4	4
1896	0	0	0	1	3	2	2	1	2	2	2	2	2	1.9	2	3	2	1	2	1	2	3	4	4	4	4	2.66667	3	4	1	4	3	4	3	3	4	2	4	3	3.16667	3	4	4	3	3.5	3	2	3	1
1897	1	1	0	4	4	4	3	2	4	4	4	4	3	3.6	6	6	4	3	4	4	1	5	5	5	6	2	4.25	4	4	6	5	5	3	5	6	4	4	6	4	4.66667	4	4	5	4	4.25	4.42857	3	1	3
1898	0	1	1	2	2	2	2	4	3	2	2	3	2	2.4	2	1	1	1	1	2	1	1	4	3	3	2	1.83333	3	5	1	2	4	3	2	2	4	4	3	3	3	4	5	5	4	4.5	2.71429	2	1	2
1899	1	1	0	3	2	4	3	4	4	4	4	4	2	3.4	6	5	7	4	6	5	7	7	5	5	6	5	5.66667	7	6	7	5	7	5	7	5	6	5	5	7	6	6	6	6	5	5.75	5.82143	2	3	1
1900	1	0	1	4	4	4	2	3	4	4	4	4	3	3.6	6	5	5	5	5	4	6	7	4	7	6	5	5.41667	7	6	5	5	5	6	3	5	6	7	5	6	5.5	4	6	6	6	5.5	5.46429	4	4	2
1901	0	1	1	2	3	2	2	3	3	2	2	2	3	2.4	5	4	4	2	4	4	6	6	5	5	6	7	4.83333	6	7	6	5	7	7	7	6	7	5	5	6	6.16667	7	7	7	6	6.75	5.67857	4	3	4
1902	0	1	1	3	2	3	3	4	3	4	2	2	2	2.8	7	4	7	3	5	7	4	6	7	6	5	7	5.66667	6	7	5	3	5	6	6	6	5	7	6	6	5.66667	6	7	7	7	6.75	5.82143	4	3	3
1903	1	1	0	4	4	4	3	4	4	4	4	4	4	3.9	7	7	7	5	5	4	7	7	7	7	7	7	6.41667	7	5	7	6	6	7	6	7	7	6	7	5	6.33333	6	7	7	7	6.75	6.42857	4	4	4
1904	0	0	1	4	4	3	3	4	3	3	3	3	2	3.2	7	5	7	7	3	7	7	7	7	6	7	7	6.41667	4	3	4	2	2	4	3	1	4	3	4	1	2.91667	1	3	4	3	2.75	4.39286	3	2	3
1905	1	1	0	2	4	2	2	4	3	2	2	1	4	2.6	6	5	6	3	4	4	3	6	6	4	4	7	4.83333	1	1	1	2	1	4	1	1	1	3	4	3	1.91667	5	4	4	4	4.25	3.5	4	3	3
1906	1	0	1	4	3	3	2	3	4	4	3	4	3	3.3	7	7	7	7	7	6	7	7	7	7	6	7	6.83333	7	5	6	6	7	7	5	7	6	7	5	7	6.25	7	7	7	5	6.5	6.53571	5	3	4
1907	0	0	0	2	3	2	1	2	2	3	1	3	2	2.1	4	6	5	4	4	4	7	7	5	5	6	4	5.08333	5	7	5	5	5	5	3	7	5	4	4	5	5	3	5	5	3	4	4.89286	4	3	4
1908	1	1	0	2	4	3	2	2	2	3	2	3	4	2.7	4	3	4	7	5	5	4	5	6	5	4	6	4.83333	2	6	4	1	3	3	3	1	1	2	4	4	2.83333	5	4	4	4	4.25	3.89286	3	4	4
1909	0	1	1	4	4	4	3	4	4	4	4	4	4	3.9	7	5	6	5	4	6	6	7	7	7	4	7	5.91667	6	6	3	4	3	7	4	4	5	5	5	4	4.66667	5	6	6	5	5.5	5.32143	5	4	4
1910	1	0	0	2	2	2	1	1	2	2	2	2	2	1.8	7	7	7	7	5	5	6	7	6	7	7	4	6.25	6	7	6	4	5	4	5	3	5	3	6	4	4.83333	7	7	5	7	6.5	5.67857	4	4	4
1911	0	1	1	4	4	4	4	4	4	4	4	3	4	3.9	7	7	7	7	7	7	4	7	7	7	7	7	6.75	6	6	7	5	7	7	6	6	5	5	7	7	6.16667	7	7	5	6	6.25	6.42857	5	4	4
1912	0	1	0	2	2	2	2	2	3	3	3	1	2	2.2	5	4	6	7	4	7	6	7	6	7	7	6	6	4	6	3	5	3	5	4	4	3	2	4	3	3.83333	5	5	5	6	5.25	4.96429	1	2	2
1913	0	1	1	4	3	4	3	4	4	4	4	4	4	3.8	4	3	5	3	4	6	4	5	4	5	6	6	4.58333	7	5	5	7	6	6	7	6	7	7	5	5	6.08333	4	7	7	4	5.5	5.35714	5	4	4
1914	0	1	1	2	2	2	2	2	3	2	2	3	2	2.2	6	5	5	4	4	7	5	6	6	7	7	7	5.75	5	3	3	2	1	3	4	3	3	7	4	1	3.25	4	4	4	5	4.25	4.46429	5	3	3
1915	1	0	1	3	3	4	4	2	3	3	3	2	3	3	7	7	7	7	6	6	6	7	7	7	7	7	6.75	7	7	7	5	6	7	7	5	7	5	5	5	6.08333	6	7	4	4	5.25	6.25	3	3	4
1916	1	0	0	3	2	2	2	2	3	2	3	3	2	2.4	2	3	2	1	2	2	1	3	5	4	2	4	2.58333	6	6	4	5	6	5	6	7	3	3	4	5	5	7	6	7	7	6.75	4.21429	4	3	4
1917	0	0	0	3	2	4	3	4	3	2	2	4	2	2.9	4	3	5	5	4	3	2	7	6	3	3	7	4.33333	5	6	1	4	5	4	3	4	4	5	4	4	4.08333	5	4	6	4	4.75	4.28571	1	3	1
1918	1	0	1	4	4	4	3	4	4	2	4	3	4	3.6	7	6	7	7	5	6	6	7	7	7	7	7	6.58333	7	5	7	7	6	7	7	7	5	6	7	4	6.25	4	6	7	5	5.5	6.28571	4	4	4
1919	1	1	0	2	3	2	2	2	2	1	2	1	2	1.9	3	3	4	3	1	2	1	3	4	3	3	6	3	5	6	3	2	7	6	2	1	4	5	4	6	4.25	1	4	4	4	3.25	3.57143	3	3	1
1920	0	1	1	4	4	4	2	4	4	4	3	4	3	3.6	4	5	3	3	4	5	3	4	6	4	4	3	4	7	7	7	7	6	7	5	4	5	7	6	4	6	6	5	5	7	5.75	5.10714	4	3	2
1921	0	1	1	2	3	4	2	1	2	2	2	3	2	2.3	3	2	3	3	2	1	1	3	5	3	2	6	2.83333	2	3	1	2	5	1	1	1	4	2	3	1	2.16667	5	5	3	4	4.25	2.75	3	3	3
1922	0	0	1	4	3	3	3	3	4	4	4	3	4	3.5	3	2	1	3	1	3	1	2	3	5	1	3	2.33333	4	4	3	5	4	4	2	1	1	2	3	1	2.83333	4	5	3	1	3.25	2.67857	1	3	1
1923	0	1	0	2	2	1	2	2	2	1	2	2	1	1.7	4	4	4	3	6	1	4	6	3	4	4	5	4	6	6	2	5	6	4	3	4	5	4	5	5	4.58333	3	3	3	1	2.5	4.03571	3	3	1
1924	0	0	1	4	4	4	3	4	4	4	4	4	4	3.9	7	7	7	6	6	7	6	7	7	7	5	7	6.58333	7	7	7	7	7	7	7	6	7	6	7	5	6.66667	5	5	5	6	5.25	6.42857	3	4	4
1925	0	1	1	4	4	4	2	4	3	3	4	4	4	3.6	7	5	7	7	7	7	7	7	7	7	7	5	6.66667	7	7	7	7	7	7	7	6	4	6	5	7	6.41667	6	7	7	5	6.25	6.5	5	4	4
1926	0	0	0	2	3	3	2	2	2	1	3	2	2	2.2	5	7	7	4	4	6	4	7	7	6	7	7	5.91667	5	7	6	5	5	4	5	1	6	4	5	3	4.66667	7	5	5	5	5.5	5.32143	2	2	2
1927	0	0	0	2	2	2	3	4	3	3	4	3	3	2.9	3	4	2	4	2	5	4	4	2	4	5	4	3.58333	5	6	6	4	2	5	6	3	4	3	4	4	4.33333	4	5	4	3	4	3.96429	1	3	3
1928	1	0	1	3	4	3	4	3	4	4	4	4	4	3.7	7	7	7	7	6	7	7	7	7	7	6	7	6.83333	7	7	6	4	7	6	7	6	6	5	6	7	6.16667	4	5	5	7	5.25	6.32143	5	5	4
1929	1	0	1	3	3	2	2	3	2	3	3	2	3	2.6	4	6	7	2	4	4	5	6	5	4	7	2	4.66667	5	5	5	5	5	7	3	5	6	4	7	5	5.16667	5	5	5	5	5	4.92857	4	5	4
1930	0	1	1	3	3	4	3	3	3	3	3	3	4	3.2	7	6	7	5	7	6	7	7	7	6	7	7	6.58333	6	7	5	5	7	6	7	5	5	7	5	4	5.75	6	7	5	6	6	6.14286	5	4	4
1931	0	0	1	1	1	3	2	2	1	3	2	1	3	1.9	3	2	4	3	4	3	1	5	4	4	4	2	3.25	2	4	3	1	3	4	1	4	1	2	3	4	2.66667	2	4	3	4	3.25	3	3	4	4
1932	0	0	1	2	2	1	2	2	3	2	2	2	2	2	5	6	7	7	5	5	7	7	6	7	7	7	6.33333	6	5	6	5	7	5	7	3	6	4	4	7	5.41667	6	6	6	5	5.75	5.85714	4	4	3
1933	1	0	1	1	1	2	2	2	2	2	2	2	2	1.8	4	2	3	1	1	4	3	1	4	4	5	4	3	3	4	2	1	3	1	2	3	4	4	3	4	2.83333	5	7	6	5	5.75	3.32143	2	3	2
1934	0	0	0	2	1	2	2	2	1	3	2	2	2	1.9	3	3	2	1	1	1	3	4	5	5	3	2	2.75	7	7	7	7	7	7	6	6	7	7	4	5	6.41667	7	7	6	7	6.75	4.89286	4	4	4
1935	1	0	0	1	2	2	2	1	3	2	1	2	2	1.8	2	2	2	2	2	1	1	2	4	3	3	3	2.25	2	2	2	1	3	3	2	1	2	4	2	4	2.33333	3	2	2	3	2.5	2.32143	3	3	2
1936	1	0	0	3	4	3	2	2	2	3	4	2	3	2.8	5	6	7	7	6	7	6	7	6	7	7	7	6.5	6	3	4	6	2	4	6	5	4	5	6	4	4.58333	3	4	7	4	4.5	5.39286	3	3	3
1937	0	1	0	4	4	3	3	4	4	4	3	4	4	3.7	7	5	5	5	5	7	5	7	7	7	6	7	6.08333	6	5	6	6	6	5	7	5	4	5	6	5	5.5	5	5	5	3	4.5	5.60714	4	4	4
1938	0	0	0	2	2	2	2	1	3	4	2	3	2	2.3	2	4	4	5	6	4	7	4	2	6	5	4	4.41667	2	1	3	4	2	1	2	4	1	1	1	1	1.91667	4	4	6	4	4.5	3.35714	2	4	4
1939	0	1	1	4	4	3	3	3	3	4	4	3	4	3.5	7	5	7	5	3	4	5	7	6	5	6	5	5.41667	7	6	7	7	7	7	7	7	4	7	4	5	6.25	7	5	7	6	6.25	5.89286	4	5	4
1940	1	0	0	2	3	2	2	2	1	2	2	2	2	2	5	5	5	5	5	5	6	6	7	5	7	4	5.41667	1	1	3	5	1	1	4	1	4	1	4	1	2.25	5	7	7	7	6.5	4.21429	4	4	2
1941	0	0	0	2	2	1	1	1	1	1	2	2	1	1.4	2	3	3	3	4	6	1	4	4	4	3	2	3.25	7	6	7	5	6	7	7	7	7	5	1	6	5.91667	7	4	5	7	5.75	4.75	3	4	4
1942	1	1	0	3	2	3	3	4	4	3	4	2	3	3.1	5	3	7	5	4	5	6	7	4	4	6	6	5.16667	6	4	5	3	3	5	3	4	4	3	5	5	4.16667	6	5	7	7	6.25	4.89286	4	3	3
1943	1	0	1	2	3	2	2	2	1	2	2	2	1	1.9	3	1	1	3	3	4	4	3	2	5	3	5	3.08333	7	6	5	7	5	7	7	5	6	6	4	6	5.91667	4	4	3	4	3.75	4.39286	3	4	4
1944	0	0	1	4	3	3	3	2	3	4	4	3	4	3.3	3	1	1	1	4	1	3	1	6	3	3	3	2.5	3	4	4	4	5	5	5	1	1	1	1	1	2.91667	4	4	4	7	4.75	3	4	3	4
1945	0	1	1	4	4	4	3	4	4	3	4	4	3	3.7	7	5	2	5	6	3	1	5	2	5	5	7	4.41667	7	7	7	7	7	7	7	7	7	6	7	7	6.91667	7	6	7	7	6.75	5.82143	2	3	2
1946	1	0	0	2	1	3	2	2	2	2	2	1	1	1.8	6	4	6	4	6	6	3	7	7	5	3	3	5	2	4	1	1	3	1	2	1	3	2	4	4	2.33333	5	6	6	7	6	4	3	1	3
1947	1	1	0	2	2	2	2	3	4	3	2	2	4	2.6	5	7	7	7	7	7	7	7	6	7	7	7	6.75	5	7	7	7	6	7	6	5	7	6	7	4	6.16667	4	7	7	5	5.75	6.35714	5	4	3
1948	1	0	1	4	4	2	3	4	4	4	4	4	4	3.7	3	3	3	3	3	1	1	1	5	4	3	3	2.75	6	4	3	4	5	4	7	2	5	4	4	4	4.33333	7	7	6	7	6.75	4	4	4	4
1949	1	1	1	2	1	2	2	4	1	2	3	2	3	2.2	4	5	6	7	7	5	3	7	6	5	6	6	5.58333	7	6	6	7	6	6	7	4	3	5	7	5	5.75	2	5	3	2	3	5.28571	3	2	1
1950	1	0	1	2	2	3	2	2	3	3	2	3	2	2.4	4	3	4	4	3	4	4	5	5	4	4	4	4	3	3	1	6	3	4	4	1	4	2	4	1	3	2	3	3	3	2.75	3.39286	1	2	1
1951	1	0	0	2	2	1	1	2	2	2	2	1	1	1.6	5	5	3	4	3	1	5	5	4	5	5	4	4.08333	4	2	1	3	5	3	5	3	4	4	4	2	3.33333	4	5	4	5	4.5	3.82143	3	3	3
1952	0	1	1	2	1	1	1	2	1	2	1	2	2	1.5	4	2	1	1	3	4	1	3	5	1	4	6	2.91667	7	7	7	6	7	5	6	7	6	5	6	7	6.33333	6	4	4	5	4.75	4.64286	3	4	4
1953	0	0	0	2	2	3	2	2	2	3	4	2	2	2.4	7	7	7	5	7	7	5	7	7	6	6	6	6.41667	6	7	7	7	7	5	7	5	5	5	7	5	6.08333	7	7	7	7	7	6.35714	3	4	4
1954	1	0	0	3	3	4	3	3	3	3	3	3	3	3.1	3	5	4	3	5	2	6	6	5	5	6	4	4.5	5	5	6	3	4	5	5	4	4	4	4	2	4.25	4	4	4	3	3.75	4.28571	4	4	3
1955	0	0	1	2	2	1	1	2	2	1	1	2	2	1.6	4	4	5	1	3	5	4	5	6	4	5	5	4.25	5	2	6	5	5	7	5	5	3	4	5	3	4.58333	4	5	4	4	4.25	4.39286	4	4	4
1956	1	1	1	4	3	4	1	4	4	3	3	2	4	3.2	6	3	5	3	3	4	1	6	5	7	6	7	4.66667	1	1	3	4	4	4	3	1	1	2	2	2	2.33333	6	5	7	4	5.5	3.78571	1	3	1
1957	0	1	1	2	2	2	2	2	3	2	2	2	3	2.2	3	3	5	1	3	3	3	5	5	4	3	5	3.58333	4	4	3	5	5	4	3	5	7	5	5	5	4.58333	4	5	5	6	5	4.21429	2	2	1
1958	0	0	1	1	2	2	1	2	3	1	2	2	1	1.7	6	4	5	3	6	5	5	7	5	5	5	6	5.16667	6	7	3	1	5	5	2	3	5	3	5	3	4	6	7	5	5	5.75	4.75	2	2	4
1959	0	1	1	2	4	3	2	2	3	3	3	4	2	2.8	4	4	6	7	4	3	5	5	6	4	6	4	4.83333	6	7	5	5	5	6	4	5	5	6	7	6	5.58333	5	6	6	5	5.5	5.25	4	3	3
1960	0	0	1	4	4	4	4	4	3	4	4	4	4	3.9	7	6	7	7	7	7	7	7	6	7	7	6	6.75	7	7	5	7	6	7	5	4	5	4	5	4	5.5	7	7	7	6	6.75	6.21429	5	5	4
1961	0	0	1	2	2	1	2	1	2	2	1	2	2	1.7	6	5	5	4	5	4	3	5	4	5	4	5	4.58333	6	7	3	5	4	2	1	4	3	5	4	5	4.08333	4	1	4	3	3	4.14286	1	4	3
1962	1	1	0	1	2	1	1	1	2	1	1	1	2	1.3	1	1	1	1	3	4	2	1	4	1	4	2	2.08333	2	1	5	4	3	2	3	2	4	2	3	2	2.75	3	3	2	2	2.5	2.42857	3	1	2
1963	0	1	1	4	3	3	3	4	4	4	4	4	4	3.7	2	3	4	3	3	2	1	3	4	1	5	4	2.91667	6	5	6	3	3	6	6	4	6	4	1	4	4.5	5	6	4	4	4.75	3.85714	2	3	1
1964	0	1	1	3	3	2	2	2	2	2	3	2	3	2.4	7	7	7	7	7	7	6	7	7	7	5	7	6.75	5	7	7	5	7	7	4	3	4	6	4	6	5.41667	7	6	7	7	6.75	6.17857	3	3	3
1965	1	0	0	1	1	1	2	2	1	2	1	2	2	1.5	1	2	3	1	1	2	1	5	2	1	1	3	1.91667	1	1	1	1	1	2	2	1	4	1	4	1	1.66667	3	1	4	2	2.5	1.89286	1	1	1
1966	0	1	1	3	3	2	2	2	3	3	2	4	2	2.6	7	7	7	7	7	7	6	7	7	7	7	7	6.91667	7	5	5	6	7	6	7	5	7	6	5	4	5.83333	6	7	7	7	6.75	6.42857	4	4	2
1967	0	1	0	3	3	4	2	3	4	4	4	3	3	3.3	5	3	4	4	4	7	4	5	4	5	6	5	4.66667	6	6	7	5	4	5	4	3	5	5	4	4	4.83333	4	3	5	5	4.25	4.67857	4	1	3
1968	1	0	1	4	3	4	4	4	4	4	3	4	4	3.8	7	5	6	5	5	4	7	7	6	7	6	4	5.75	7	7	6	6	7	6	7	7	4	7	7	6	6.41667	7	6	7	6	6.5	6.14286	5	5	4
1969	0	0	1	2	4	2	2	2	3	2	2	2	4	2.5	5	3	6	3	6	5	7	5	5	3	7	5	5	6	7	6	6	5	5	7	3	4	6	5	4	5.33333	3	3	2	1	2.25	4.75	3	2	3
1970	0	0	1	4	3	3	4	2	3	3	3	3	4	3.2	3	4	4	1	4	3	1	3	5	5	4	6	3.58333	7	7	4	6	5	5	5	5	5	6	5	4	5.33333	3	4	4	3	3.5	4.32143	3	4	2
1971	1	0	1	2	4	2	4	2	4	4	4	2	2	3	7	7	7	5	6	5	7	6	6	7	6	7	6.33333	5	5	4	5	7	4	7	5	4	4	5	6	5.08333	4	5	7	4	5	5.60714	5	5	4
1972	0	1	1	4	4	4	4	4	4	4	4	3	3	3.8	6	7	7	3	5	7	7	7	4	7	7	6	6.08333	7	6	7	5	7	6	7	7	4	7	7	6	6.33333	6	6	5	4	5.25	6.07143	4	4	4
1973	0	0	0	1	2	2	2	1	3	2	2	2	2	1.9	1	3	3	3	4	1	2	4	7	3	3	5	3.25	4	4	2	7	7	7	5	5	6	6	7	5	5.41667	6	5	5	6	5.5	4.5	4	4	4
1974	0	1	0	1	1	1	2	2	2	2	2	2	2	1.7	2	4	3	3	4	4	1	4	4	3	3	3	3.16667	6	6	6	5	6	7	7	7	5	5	7	6	6.08333	7	7	5	7	6.5	4.89286	4	3	4
1975	0	1	1	4	2	2	3	2	3	3	2	3	3	2.7	6	7	7	5	7	7	2	7	5	7	6	7	6.08333	7	7	7	5	7	6	7	7	6	7	6	5	6.41667	6	7	7	6	6.5	6.28571	4	4	3
1976	0	0	1	2	2	3	2	2	1	3	3	2	2	2.2	6	4	5	4	5	4	2	7	7	5	7	7	5.25	7	6	7	6	5	7	7	7	5	5	6	4	6	5	7	5	7	6	5.67857	5	5	4
1977	0	1	0	4	2	4	2	4	3	3	4	4	3	3.3	1	3	2	1	1	4	1	2	1	4	3	3	2.16667	4	5	1	1	4	7	5	6	4	1	4	2	3.66667	5	4	5	4	4.5	3.14286	4	4	3
1978	0	1	1	4	4	4	4	4	4	4	4	4	4	4	7	7	7	7	6	5	7	7	7	7	7	7	6.75	7	6	7	7	7	7	7	7	6	5	7	7	6.66667	5	7	5	4	5.25	6.5	4	3	4
1979	0	0	0	4	4	3	4	2	4	3	4	4	4	3.6	3	2	4	3	3	4	2	5	4	3	3	3	3.25	7	6	5	7	5	7	5	7	7	4	7	2	5.75	5	5	3	4	4.25	4.46429	3	3	4
1980	0	1	1	4	4	4	4	4	4	4	4	4	3	3.9	7	7	7	5	6	5	7	7	6	7	7	7	6.5	6	6	6	5	5	6	3	4	4	3	4	5	4.75	7	6	7	7	6.75	5.78571	4	3	4
1981	0	0	1	3	4	4	4	4	3	4	2	3	4	3.5	3	3	6	3	4	4	3	7	5	5	5	2	4.16667	2	3	2	4	2	3	5	3	3	5	2	4	3.16667	5	5	4	5	4.75	3.82143	4	4	4
1982	1	1	0	3	2	2	3	2	2	3	4	3	2	2.6	5	6	7	5	4	4	5	5	7	4	5	6	5.25	3	4	5	5	5	6	4	2	4	5	5	4	4.33333	7	6	7	6	6.5	5.03571	2	4	4
1983	1	0	1	3	2	2	2	2	4	1	2	2	2	2.2	6	5	4	4	5	6	6	7	6	6	5	7	5.58333	6	6	3	5	3	5	5	4	7	4	5	3	4.66667	5	5	6	5	5.25	5.14286	4	4	4
1984	0	1	0	1	2	2	2	2	1	1	2	2	1	1.6	1	3	2	1	4	2	4	5	5	4	1	2	2.83333	7	7	7	7	7	7	7	7	6	6	6	5	6.58333	6	5	5	7	5.75	4.85714	3	3	3
1985	0	1	1	2	1	2	3	2	1	2	2	2	1	1.8	7	7	7	7	4	5	7	7	7	7	7	7	6.58333	7	7	7	6	7	7	7	7	7	7	6	6	6.75	4	5	4	5	4.5	6.35714	3	4	2
1986	0	0	1	2	2	2	2	2	2	3	2	2	2	2.1	6	6	6	5	5	5	7	7	6	7	6	7	6.08333	6	7	5	3	7	6	6	4	6	5	5	5	5.41667	5	5	4	4	4.5	5.57143	4	3	2
1987	0	1	0	1	2	3	2	1	2	2	1	2	2	1.8	3	2	2	4	1	5	4	3	3	2	6	3	3.16667	5	5	6	4	1	3	1	4	1	2	5	1	3.16667	4	5	6	5	5	3.42857	3	1	1
1988	0	1	1	4	1	4	4	3	4	2	3	3	2	3	7	7	7	7	7	7	6	7	6	7	6	7	6.75	7	7	6	7	6	7	7	6	7	7	5	6	6.5	6	6	6	5	5.75	6.5	5	4	4
1989	0	0	0	2	1	1	1	1	2	2	1	2	2	1.5	2	3	3	4	5	1	3	4	3	4	3	5	3.33333	4	5	1	4	6	5	3	5	4	3	4	3	3.91667	6	6	4	5	5.25	3.85714	4	3	3
1990	0	1	1	4	3	3	3	2	3	3	3	4	4	3.2	4	6	5	5	5	5	7	7	6	5	6	6	5.58333	7	6	7	7	7	7	6	4	7	5	6	7	6.33333	3	5	4	4	4	5.67857	5	4	4
1991	1	0	1	2	4	3	4	3	2	3	3	2	1	2.7	4	5	3	7	5	4	4	7	7	7	5	7	5.41667	7	6	6	5	7	7	7	7	7	6	5	3	6.08333	7	7	6	6	6.5	5.85714	2	5	3
1992	1	1	0	1	1	2	2	1	1	2	2	1	2	1.5	1	4	3	1	2	1	1	5	4	4	2	3	2.58333	2	4	7	4	5	6	5	5	4	5	5	5	4.75	3	4	2	3	3	3.57143	4	1	2
1993	1	0	0	2	2	2	1	2	2	2	2	3	2	2	7	5	5	5	6	5	7	7	7	7	7	7	6.25	6	5	6	7	6	7	6	6	6	5	5	6	5.91667	7	5	6	6	6	6.07143	3	4	4
1994	0	1	1	4	4	4	4	4	3	4	4	3	4	3.8	6	7	7	7	6	5	7	7	7	7	7	6	6.58333	6	6	5	4	4	6	5	6	5	6	7	6	5.5	7	6	7	4	6	6.03571	3	4	4
1995	1	1	0	2	2	2	2	4	2	2	1	2	2	2.1	3	6	7	4	5	5	4	7	6	6	7	7	5.58333	5	5	6	6	5	5	5	7	4	4	4	5	5.08333	6	7	5	7	6.25	5.46429	3	3	3
1996	0	1	0	3	3	3	3	4	3	4	2	2	3	3	6	3	6	1	2	2	4	4	4	5	4	4	3.75	7	5	6	7	6	7	7	5	4	7	6	7	6.16667	5	5	4	4	4.5	4.89286	2	2	2
1997	1	1	0	2	2	3	2	2	2	1	2	2	2	2	2	3	3	1	5	5	3	4	3	5	3	4	3.41667	2	1	3	2	1	1	1	1	1	2	1	1	1.41667	2	1	5	1	2.25	2.39286	2	1	2
1998	1	1	0	3	2	2	3	4	3	4	4	3	3	3.1	3	4	5	4	3	4	2	7	4	4	5	6	4.25	5	6	4	6	4	4	7	4	3	7	2	7	4.91667	6	7	5	6	6	4.78571	3	3	3
1999	1	1	1	2	4	2	2	3	4	3	3	2	3	2.8	2	1	3	1	4	1	1	1	4	2	2	4	2.16667	6	5	2	4	2	1	2	3	4	4	3	1	3.08333	3	4	4	5	4	2.82143	4	3	4
[truncated: 589 more rows]
[truncated: 1 more columns]
